# Supplementary material for: Genetic pharmacoepidemiology of JAK inhibitors in chronic immune-mediated skin diseases: implications for precision therapy and medication safety
Source: Front Pharmacol. 2026 Mar 19;17:1738089. doi: 10.3389/fphar.2026.1738089 (PMC13044065; doi:10.3389/fphar.2026.1738089)
Supplement: Supplementary file 1 [file Supplementaryfile1.zip]

Archive with 3 entries (3 files):
- Table s1-s2.XLSX
- Table s3.XLSX
- Table s4.XLSX
