# Supplementary material for: Genetic pharmacoepidemiology of JAK inhibitors in chronic immune-mediated skin diseases: implications for precision therapy and medication safety
Source: Front Pharmacol. 2026 Mar 19;17:1738089. doi: 10.3389/fphar.2026.1738089 (PMC13044065; doi:10.3389/fphar.2026.1738089)
Supplement: Supplementary file 1 [file Supplementaryfile1.zip › Table s1-s2.XLSX]

## Sheet: Table_S1_Instruments
Target_gene	SNP	Chr	BP	effect allele	other allele	Freq	Probe	Probe_Chr	Probe_bp	Gene	Orientation	beta	se	pval	topSNP_F_statistic	R2_variance_explained_singleSNP
JAK1	rs2780816	1	65302413	A	C	0.264253	ENSG00000162434	1	65365549	ENSG00000162434	N	-0.0638762	0.00982318	7.89e-11	42.2838	0.00158656
JAK1	rs2780891	1	65302788	C	T	0.26455	ENSG00000162434	1	65365549	ENSG00000162434	N	-0.064235	0.00984052	6.68e-11	42.6096	0.00160559
JAK1	rs167454	1	65303101	T	C	0.264569	ENSG00000162434	1	65365549	ENSG00000162434	N	-0.0641029	0.00984049	7.31e-11	42.4348	0.00159907
JAK1	rs310241	1	65303338	G	A	0.266132	ENSG00000162434	1	65365549	ENSG00000162434	N	-0.0627492	0.00980119	1.53e-10	40.9882	0.00153802
JAK1	rs310244	1	65305877	A	G	0.218616	ENSG00000162434	1	65365549	ENSG00000162434	N	-0.0690012	0.0105021	5.02e-11	43.1679	0.00162663
JAK1	rs2780818	1	65307994	G	T	0.267846	ENSG00000162434	1	65365549	ENSG00000162434	N	-0.060928	0.00980306	5.13e-10	38.6287	0.00145597
JAK1	rs2780819	1	65308873	C	T	0.267108	ENSG00000162434	1	65365549	ENSG00000162434	N	-0.0624897	0.00981093	1.9e-10	40.5692	0.00152888
JAK1	rs2780820	1	65309002	A	G	0.267382	ENSG00000162434	1	65365549	ENSG00000162434	N	-0.0620941	0.00978692	2.23e-10	40.254	0.00151057
JAK1	rs2780895	1	65309400	T	C	0.267636	ENSG00000162434	1	65365549	ENSG00000162434	N	-0.0618918	0.00978402	2.52e-10	40.0158	0.00150165
JAK1	rs2230588	1	65310489	C	T	0.267401	ENSG00000162434	1	65365549	ENSG00000162434	N	-0.0619031	0.00978674	2.53e-10	40.0082	0.00150136
JAK1	rs2780822	1	65312583	T	C	0.267249	ENSG00000162434	1	65365549	ENSG00000162434	N	-0.0624418	0.00980926	1.95e-10	40.5208	0.00152705
JAK1	rs310219	1	65315298	T	C	0.267428	ENSG00000162434	1	65365549	ENSG00000162434	N	-0.0621139	0.00978603	2.19e-10	40.287	0.0015117
JAK1	rs310216	1	65316675	A	G	0.267071	ENSG00000162434	1	65365549	ENSG00000162434	N	-0.0619418	0.00979007	2.5e-10	40.031	0.00150206
JAK1	rs310215	1	65316988	C	T	0.266938	ENSG00000162434	1	65365549	ENSG00000162434	N	-0.0624631	0.00981291	1.95e-10	40.5183	0.00152696
JAK1	rs310213	1	65318351	C	G	0.266589	ENSG00000162434	1	65365549	ENSG00000162434	N	-0.0624969	0.00981699	1.94e-10	40.5285	0.00152734
JAK1	rs310227	1	65323142	T	C	0.266532	ENSG00000162434	1	65365549	ENSG00000162434	N	-0.0631382	0.00981748	1.27e-10	41.3604	0.00155864
JAK1	rs310225	1	65324683	A	G	0.266827	ENSG00000162434	1	65365549	ENSG00000162434	N	-0.0623158	0.00979315	1.98e-10	40.4904	0.00151937
JAK1	rs2780902	1	65329100	T	C	0.265922	ENSG00000162434	1	65365549	ENSG00000162434	N	-0.0626076	0.00982573	1.87e-10	40.5999	0.00153031
JAK1	rs2780885	1	65331372	T	C	0.266419	ENSG00000162434	1	65365549	ENSG00000162434	N	-0.062786	0.00981891	1.61e-10	40.8883	0.00154088
JAK1	rs310235	1	65335323	A	G	0.23544	ENSG00000162434	1	65365549	ENSG00000162434	N	-0.0721425	0.0102295	1.76e-12	49.7363	0.00187372
JAK1	rs310233	1	65336806	G	A	0.235515	ENSG00000162434	1	65365549	ENSG00000162434	N	-0.0724204	0.0102283	1.44e-12	50.132	0.0018886
JAK1	rs831578	1	65344284	C	A	0.243687	ENSG00000162434	1	65365549	ENSG00000162434	N	-0.063065	0.0109355	8.07e-09	33.2583	0.00146602
JAK2	rs4495484	9	4886761	G	A	0.515933	ENSG00000096968	9	5056608	ENSG00000096968	N	0.0580054	0.00816356	1.2e-12	50.4868	0.0016806
JAK2	rs4541986	9	4886764	G	T	0.51576	ENSG00000096968	9	5056608	ENSG00000096968	N	0.0579648	0.00814776	1.13e-12	50.6119	0.00167829
JAK2	rs1971472	9	4887198	C	T	0.44802	ENSG00000096968	9	5056608	ENSG00000096968	N	0.0468812	0.00808464	6.68e-09	33.6261	0.00108705
JAK2	rs1971473	9	4887200	A	T	0.447981	ENSG00000096968	9	5056608	ENSG00000096968	N	0.0468008	0.00808444	7.08e-09	33.5125	0.0010833
JAK2	rs35774855	9	4887465	T	C	0.49185	ENSG00000096968	9	5056608	ENSG00000096968	N	0.0517999	0.00804071	1.18e-10	41.502	0.00134126
JAK2	rs10974835	9	4887651	C	T	0.510687	ENSG00000096968	9	5056608	ENSG00000096968	N	0.064861	0.00803849	7.1e-16	65.1056	0.00210251
JAK2	rs9969783	9	4888441	A	C	0.481298	ENSG00000096968	9	5056608	ENSG00000096968	N	0.0508973	0.00798714	1.86e-10	40.6076	0.00129346
JAK2	rs9969735	9	4888585	C	A	0.509583	ENSG00000096968	9	5056608	ENSG00000096968	N	0.0656133	0.00793811	1.39e-16	68.3203	0.00215176
JAK2	rs7853852	9	4889126	C	G	0.47351	ENSG00000096968	9	5056608	ENSG00000096968	N	0.0486542	0.00796749	1.02e-09	37.2904	0.00118029
JAK2	rs7868954	9	4889208	A	G	0.485585	ENSG00000096968	9	5056608	ENSG00000096968	N	0.052155	0.00800095	7.1e-11	42.4922	0.00135894
JAK2	rs7868967	9	4889239	A	G	0.473357	ENSG00000096968	9	5056608	ENSG00000096968	N	0.049446	0.00796797	5.45e-10	38.5094	0.00121898
JAK2	rs9942887	9	4890847	A	C	0.507777	ENSG00000096968	9	5056608	ENSG00000096968	N	0.0641217	0.00795298	7.47e-16	65.0055	0.0020553
JAK2	rs1327492	9	4891315	C	T	0.399807	ENSG00000096968	9	5056608	ENSG00000096968	N	0.0557249	0.00811961	6.74e-12	47.1008	0.00149029
JAK2	rs9942905	9	4891328	A	G	0.497602	ENSG00000096968	9	5056608	ENSG00000096968	N	0.0580641	0.00795399	2.88e-13	53.29	0.00168568
JAK2	rs7856073	9	4891797	C	A	0.41236	ENSG00000096968	9	5056608	ENSG00000096968	N	0.0577759	0.00807874	8.58e-13	51.1454	0.00161775
JAK2	rs10815102	9	4892863	G	A	0.39292	ENSG00000096968	9	5056608	ENSG00000096968	N	0.051208	0.00813032	3.01e-10	39.6698	0.001251
JAK2	rs7853655	9	4894985	T	C	0.404299	ENSG00000096968	9	5056608	ENSG00000096968	N	0.0583649	0.00810286	5.89e-13	51.8832	0.00164083
JAK2	rs7856995	9	4895329	G	C	0.405262	ENSG00000096968	9	5056608	ENSG00000096968	N	0.0583419	0.00809989	5.9e-13	51.8803	0.00164079
JAK2	rs10974837	9	4895391	A	G	0.505891	ENSG00000096968	9	5056608	ENSG00000096968	N	0.0659974	0.00798555	1.4e-16	68.3037	0.00217753
JAK2	rs6476919	9	4895668	C	T	0.403134	ENSG00000096968	9	5056608	ENSG00000096968	N	0.0576036	0.00809199	1.09e-12	50.6744	0.00159682
JAK2	rs6476920	9	4895947	G	A	0.410669	ENSG00000096968	9	5056608	ENSG00000096968	N	0.0565865	0.0080688	2.33e-12	49.1822	0.00154991
JAK2	rs6476921	9	4898616	G	A	0.513739	ENSG00000096968	9	5056608	ENSG00000096968	N	0.0625371	0.00847386	1.58e-13	54.4644	0.00195397
JAK2	rs17803986	9	4905038	A	G	0.416153	ENSG00000096968	9	5056608	ENSG00000096968	N	0.048508	0.00809681	2.09e-09	35.8921	0.00114343
JAK2	rs61399403	9	4908050	A	G	0.362542	ENSG00000096968	9	5056608	ENSG00000096968	N	0.054973	0.00838361	5.48e-11	42.9969	0.00139681
JAK2	rs2381180	9	4908182	G	A	0.478034	ENSG00000096968	9	5056608	ENSG00000096968	N	0.0626242	0.00794502	3.22e-15	62.129	0.00195711
JAK2	rs10815110	9	4908859	T	C	0.3619	ENSG00000096968	9	5056608	ENSG00000096968	N	0.0598313	0.00828803	5.24e-13	52.114	0.00165335
JAK2	rs7864244	9	4909719	T	C	0.373877	ENSG00000096968	9	5056608	ENSG00000096968	N	0.0646593	0.00820258	3.2e-15	62.1385	0.0019574
JAK2	rs7853475	9	4909987	C	T	0.376369	ENSG00000096968	9	5056608	ENSG00000096968	N	0.0643493	0.00820782	4.51e-15	61.4656	0.00194383
JAK2	rs10815112	9	4912625	T	C	0.371276	ENSG00000096968	9	5056608	ENSG00000096968	N	0.0641727	0.00823022	6.33e-15	60.7964	0.00192259
JAK2	rs7874647	9	4915318	A	G	0.37278	ENSG00000096968	9	5056608	ENSG00000096968	N	0.0633885	0.00875943	4.6e-13	52.3684	0.00187899
JAK2	rs144439143	9	4917729	T	G	0.37264	ENSG00000096968	9	5056608	ENSG00000096968	N	0.0626947	0.00822441	2.48e-14	58.1102	0.0018378
JAK2	rs148595697	9	4917731	C	A	0.377026	ENSG00000096968	9	5056608	ENSG00000096968	N	0.0655115	0.0082477	1.97e-15	63.0913	0.00201607
JAK2	rs146701017	9	4917837	C	T	0.373244	ENSG00000096968	9	5056608	ENSG00000096968	N	0.0629547	0.00822142	1.9e-14	58.6358	0.00185429
JAK2	rs7863288	9	4919740	T	C	0.370232	ENSG00000096968	9	5056608	ENSG00000096968	N	0.0590442	0.00878738	1.83e-11	45.1477	0.00162569
JAK2	rs7862378	9	4919741	A	G	0.370519	ENSG00000096968	9	5056608	ENSG00000096968	N	0.0588321	0.00878615	2.14e-11	44.8365	0.00161455
JAK2	rs7849277	9	4919849	C	A	0.373159	ENSG00000096968	9	5056608	ENSG00000096968	N	0.0639009	0.00822257	7.76e-15	60.3947	0.00191027
JAK2	rs7862645	9	4919989	A	G	0.368462	ENSG00000096968	9	5056608	ENSG00000096968	N	0.0617615	0.00828724	9.15e-14	55.5413	0.00177524
JAK2	rs4574902	9	4920454	C	T	0.370344	ENSG00000096968	9	5056608	ENSG00000096968	N	0.0595338	0.00877278	1.15e-11	46.0524	0.00165297
JAK2	rs4291328	9	4920629	G	A	0.375214	ENSG00000096968	9	5056608	ENSG00000096968	N	0.0622937	0.00874838	1.07e-12	50.7029	0.0018194
JAK2	rs12377160	9	4921638	A	G	0.0493881	ENSG00000096968	9	5056608	ENSG00000096968	N	-0.215012	0.0186746	1.13e-30	132.563	0.00434091
JAK2	rs715769	9	4921639	A	G	0.372562	ENSG00000096968	9	5056608	ENSG00000096968	N	0.0619378	0.00820912	4.52e-14	56.927	0.00179354
JAK2	rs7868186	9	4922268	T	A	0.373816	ENSG00000096968	9	5056608	ENSG00000096968	N	-0.0470297	0.00822197	1.07e-08	32.7184	0.00103546
JAK2	rs10217321	9	4924012	C	A	0.375873	ENSG00000096968	9	5056608	ENSG00000096968	N	0.0621858	0.00821	3.61e-14	57.3715	0.00181437
JAK2	rs10815119	9	4924647	G	A	0.38039	ENSG00000096968	9	5056608	ENSG00000096968	N	0.0621791	0.00819116	3.17e-14	57.6233	0.0018225
JAK2	rs1410006	9	4924875	C	A	0.395479	ENSG00000096968	9	5056608	ENSG00000096968	N	0.061014	0.00813412	6.33e-14	56.2649	0.00178002
JAK2	rs10815121	9	4926113	T	C	0.374422	ENSG00000096968	9	5056608	ENSG00000096968	N	0.0617126	0.00820079	5.26e-14	56.6287	0.00178411
JAK2	rs7020559	9	4928258	A	C	0.3729	ENSG00000096968	9	5056608	ENSG00000096968	N	0.0608694	0.00822381	1.35e-13	54.7838	0.00173284
JAK2	rs10815123	9	4929404	G	C	0.367567	ENSG00000096968	9	5056608	ENSG00000096968	N	-0.0459554	0.00825111	2.55e-08	31.0205	0.00098187
JAK2	rs139261028	9	4930074	A	G	0.0313395	ENSG00000096968	9	5056608	ENSG00000096968	N	0.196295	0.0253003	8.59e-15	60.1959	0.00233944
JAK2	rs7867268	9	4931021	A	G	0.374184	ENSG00000096968	9	5056608	ENSG00000096968	N	0.0611506	0.0082174	9.95e-14	55.3774	0.00175131
JAK2	rs7868200	9	4931076	T	C	0.368554	ENSG00000096968	9	5056608	ENSG00000096968	N	-0.0453048	0.00824593	3.92e-08	30.1862	0.000955335
JAK2	rs7046183	9	4932627	G	C	0.365102	ENSG00000096968	9	5056608	ENSG00000096968	N	-0.0466001	0.00826155	1.69e-08	31.8164	0.00100675
JAK2	rs10815125	9	4933667	T	C	0.366143	ENSG00000096968	9	5056608	ENSG00000096968	N	-0.0475459	0.00825679	8.49e-09	33.1592	0.0010493
JAK2	rs68158363	9	4933857	A	G	0.375552	ENSG00000096968	9	5056608	ENSG00000096968	N	0.0597815	0.00821197	3.34e-13	52.9955	0.00167622
JAK2	rs13288137	9	4933990	T	A	0.366234	ENSG00000096968	9	5056608	ENSG00000096968	N	-0.047473	0.00826739	9.35e-09	32.9729	0.00104619
JAK2	rs7023498	9	4934896	T	G	0.373915	ENSG00000096968	9	5056608	ENSG00000096968	N	0.0606002	0.0082034	1.5e-13	54.5708	0.00171943
JAK2	rs10815126	9	4934926	A	G	0.335413	ENSG00000096968	9	5056608	ENSG00000096968	N	-0.048034	0.00840961	1.12e-08	32.6246	0.00102863
JAK2	rs59774261	9	4934955	A	G	0.374925	ENSG00000096968	9	5056608	ENSG00000096968	N	0.0615608	0.0082138	6.64e-14	56.172	0.00177629
JAK2	rs1327490	9	4935406	T	C	0.340821	ENSG00000096968	9	5056608	ENSG00000096968	N	-0.0477461	0.00839242	1.28e-08	32.3669	0.00102432
JAK2	rs1571222	9	4935533	A	G	0.340806	ENSG00000096968	9	5056608	ENSG00000096968	N	-0.0470218	0.00837701	1.99e-08	31.508	0.000993457
JAK2	rs16922337	9	4936000	G	C	0.375269	ENSG00000096968	9	5056608	ENSG00000096968	N	0.0606918	0.00821247	1.47e-13	54.6151	0.00172713
JAK2	rs7032292	9	4936172	T	C	0.335989	ENSG00000096968	9	5056608	ENSG00000096968	N	-0.0485694	0.00840592	7.56e-09	33.3853	0.00105258
JAK2	rs16922344	9	4937331	T	C	0.379308	ENSG00000096968	9	5056608	ENSG00000096968	N	0.0625729	0.00817968	2.01e-14	58.5194	0.00184362
JAK2	rs7025867	9	4937872	C	T	0.374573	ENSG00000096968	9	5056608	ENSG00000096968	N	0.0595817	0.00820075	3.72e-13	52.786	0.00166329
JAK2	rs7025869	9	4937877	G	T	0.375519	ENSG00000096968	9	5056608	ENSG00000096968	N	0.05965	0.0082115	3.75e-13	52.7686	0.00166879
JAK2	rs7040940	9	4938178	A	C	0.338833	ENSG00000096968	9	5056608	ENSG00000096968	N	-0.0470864	0.00838851	1.99e-08	31.508	0.000993386
JAK2	rs10974865	9	4939854	G	T	0.0510579	ENSG00000096968	9	5056608	ENSG00000096968	N	-0.208452	0.018383	8.37e-30	128.582	0.00421061
JAK2	rs1571220	9	4940296	A	C	0.3734	ENSG00000096968	9	5056608	ENSG00000096968	N	0.0616663	0.00822196	6.37e-14	56.2529	0.00177947
JAK2	rs12377744	9	4940693	T	C	0.0497711	ENSG00000096968	9	5056608	ENSG00000096968	N	-0.220746	0.018602	1.76e-32	140.821	0.00460915
JAK2	rs11791395	9	4941870	T	C	0.323472	ENSG00000096968	9	5056608	ENSG00000096968	N	0.117603	0.0085568	5.55e-43	188.892	0.00605326
JAK2	rs62541502	9	4941884	C	A	0.118541	ENSG00000096968	9	5056608	ENSG00000096968	N	-0.0681812	0.0123057	3.01e-08	30.6985	0.000971471
JAK2	rs10974871	9	4941966	G	C	0.343167	ENSG00000096968	9	5056608	ENSG00000096968	N	-0.0482132	0.00842358	1.04e-08	32.7596	0.00104791
JAK2	rs7035015	9	4942546	C	G	0.329829	ENSG00000096968	9	5056608	ENSG00000096968	N	0.117955	0.00852942	1.7e-43	191.247	0.00615088
JAK2	rs58367852	9	4943198	T	C	0.315523	ENSG00000096968	9	5056608	ENSG00000096968	N	0.117572	0.00862977	2.88e-42	185.613	0.00597073
JAK2	rs10974873	9	4943454	C	T	0.235578	ENSG00000096968	9	5056608	ENSG00000096968	N	-0.0581677	0.00935533	5.05e-10	38.6586	0.0012186
JAK2	rs10974874	9	4944004	A	T	0.221622	ENSG00000096968	9	5056608	ENSG00000096968	N	-0.0567453	0.00981108	7.3e-09	33.4523	0.00111095
JAK2	rs10815130	9	4944089	G	A	0.348812	ENSG00000096968	9	5056608	ENSG00000096968	N	-0.0665889	0.00854624	6.62e-15	60.7091	0.00201433
JAK2	rs62541503	9	4946261	G	A	0.0941525	ENSG00000096968	9	5056608	ENSG00000096968	N	0.111528	0.0139466	1.28e-15	63.9486	0.0021217
JAK2	rs7022514	9	4946670	T	C	0.35738	ENSG00000096968	9	5056608	ENSG00000096968	N	0.0468946	0.00830081	1.61e-08	31.9157	0.00101009
JAK2	rs7021993	9	4946989	T	G	0.356947	ENSG00000096968	9	5056608	ENSG00000096968	N	0.0481131	0.00828736	6.41e-09	33.705	0.00106269
JAK2	rs4742053	9	4947452	A	C	0.356773	ENSG00000096968	9	5056608	ENSG00000096968	N	0.0481236	0.00830347	6.81e-09	33.589	0.00106292
JAK2	rs4742054	9	4947510	T	C	0.343155	ENSG00000096968	9	5056608	ENSG00000096968	N	0.0470296	0.00836349	1.87e-08	31.6204	0.00099707
JAK2	rs4742055	9	4947714	T	A	0.360555	ENSG00000096968	9	5056608	ENSG00000096968	N	0.0456818	0.00829673	3.67e-08	30.316	0.000962257
JAK2	rs9721857	9	4948963	G	A	0.299834	ENSG00000096968	9	5056608	ENSG00000096968	N	0.0698833	0.0111095	3.17e-10	39.5692	0.00205049
JAK2	rs148091490	9	4950144	T	C	0.0741906	ENSG00000096968	9	5056608	ENSG00000096968	N	0.109238	0.0168038	7.99e-11	42.2603	0.00163926
JAK2	rs138578571	9	4951635	T	G	0.363031	ENSG00000096968	9	5056608	ENSG00000096968	N	0.0499171	0.00881273	1.48e-08	32.0832	0.00115237
JAK2	rs4742058	9	4954324	G	C	0.35436	ENSG00000096968	9	5056608	ENSG00000096968	N	0.0458114	0.00831694	3.63e-08	30.3403	0.000960312
JAK2	rs12235675	9	4956697	C	G	0.43682	ENSG00000096968	9	5056608	ENSG00000096968	N	0.0437974	0.00802091	4.75e-08	29.816	0.000943792
JAK2	rs10815140	9	4956962	A	G	0.347554	ENSG00000096968	9	5056608	ENSG00000096968	N	-0.11684	0.00922703	9.5e-37	160.346	0.00619127
JAK2	rs10974887	9	4957298	C	T	0.394035	ENSG00000096968	9	5056608	ENSG00000096968	N	0.0492719	0.00815139	1.5e-09	36.5372	0.00115934
JAK2	rs2381194	9	4959331	A	G	0.138882	ENSG00000096968	9	5056608	ENSG00000096968	N	0.112506	0.0114697	1.03e-22	96.216	0.00302754
JAK2	rs2182726	9	4959962	C	T	0.146331	ENSG00000096968	9	5056608	ENSG00000096968	N	0.107809	0.0112463	9.14e-22	91.8948	0.00290379
JAK2	rs11999445	9	4960830	T	C	0.36369	ENSG00000096968	9	5056608	ENSG00000096968	N	0.0492513	0.0082703	2.6e-09	35.4644	0.0011227
JAK2	rs62541510	9	4960866	A	G	0.0195597	ENSG00000096968	9	5056608	ENSG00000096968	N	0.178547	0.0326519	4.55e-08	29.9012	0.0012227
JAK2	rs1327500	9	4961260	A	G	0.222631	ENSG00000096968	9	5056608	ENSG00000096968	N	0.106593	0.00953034	4.85e-29	125.095	0.00393279
JAK2	rs1327499	9	4961487	C	T	0.376666	ENSG00000096968	9	5056608	ENSG00000096968	N	0.0470172	0.00821031	1.02e-08	32.794	0.00103806
JAK2	rs10119552	9	4961616	G	T	0.372572	ENSG00000096968	9	5056608	ENSG00000096968	N	0.0520846	0.00830563	3.59e-10	39.3254	0.0012683
JAK2	rs10815141	9	4962247	T	C	0.374215	ENSG00000096968	9	5056608	ENSG00000096968	N	-0.129489	0.00817667	1.75e-56	250.791	0.00785312
JAK2	rs75774657	9	4962803	T	G	0.0518165	ENSG00000096968	9	5056608	ENSG00000096968	N	-0.268751	0.0193113	5.01e-44	193.677	0.00709726
JAK2	rs142940451	9	4963111	T	C	0.0241339	ENSG00000096968	9	5056608	ENSG00000096968	N	0.162116	0.0283221	1.04e-08	32.7643	0.00123794
JAK2	rs10974892	9	4964774	G	A	0.458755	ENSG00000096968	9	5056608	ENSG00000096968	N	-0.123504	0.00794187	1.57e-54	241.834	0.00757472
JAK2	rs10974893	9	4965098	G	A	0.307528	ENSG00000096968	9	5056608	ENSG00000096968	N	0.0522019	0.00860367	1.3e-09	36.8133	0.00116062
JAK2	rs2031754	9	4965713	C	A	0.24161	ENSG00000096968	9	5056608	ENSG00000096968	N	0.106749	0.00926094	9.67e-31	132.867	0.00417604
JAK2	rs1041215	9	4965715	G	C	0.359947	ENSG00000096968	9	5056608	ENSG00000096968	N	0.0472951	0.0082878	1.15e-08	32.5652	0.00103066
JAK2	rs7032169	9	4966178	C	T	0.266771	ENSG00000096968	9	5056608	ENSG00000096968	N	0.102104	0.00896372	4.65e-30	129.75	0.00407844
JAK2	rs1327497	9	4967539	A	T	0.397274	ENSG00000096968	9	5056608	ENSG00000096968	N	-0.125932	0.00810342	1.84e-54	241.51	0.00759473
JAK2	rs1887425	9	4970601	C	A	0.40049	ENSG00000096968	9	5056608	ENSG00000096968	N	-0.133197	0.00876066	3.33e-52	231.161	0.00851936
JAK2	rs10974897	9	4970715	G	C	0.430093	ENSG00000096968	9	5056608	ENSG00000096968	N	-0.118071	0.00809682	3.64e-48	212.646	0.00683412
JAK2	rs1887426	9	4970844	C	A	0.434091	ENSG00000096968	9	5056608	ENSG00000096968	N	-0.129943	0.00802454	5.63e-59	262.22	0.00829589
JAK2	rs7870381	9	4970909	C	A	0.404371	ENSG00000096968	9	5056608	ENSG00000096968	N	0.0570317	0.00808846	1.78e-12	49.7165	0.00156682
JAK2	rs7862851	9	4972397	C	G	0.369836	ENSG00000096968	9	5056608	ENSG00000096968	N	-0.148283	0.00825684	4.1e-72	322.519	0.0102489
JAK2	rs7862852	9	4972398	C	T	0.368128	ENSG00000096968	9	5056608	ENSG00000096968	N	-0.147363	0.00837423	2.59e-69	309.661	0.0101026
JAK2	rs1327496	9	4974385	A	T	0.412735	ENSG00000096968	9	5056608	ENSG00000096968	N	0.0562107	0.00812106	4.47e-12	47.9085	0.0015317
JAK2	rs1327495	9	4974441	A	G	0.410091	ENSG00000096968	9	5056608	ENSG00000096968	N	0.0566716	0.00811379	2.86e-12	48.7847	0.00155391
JAK2	rs141406245	9	4974697	A	G	0.0257243	ENSG00000096968	9	5056608	ENSG00000096968	N	-0.308774	0.0262617	6.45e-32	138.241	0.004779
JAK2	rs4742060	9	4975442	A	C	0.408262	ENSG00000096968	9	5056608	ENSG00000096968	N	0.0544446	0.0081348	2.19e-11	44.7936	0.00143221
JAK2	rs7864782	9	4976029	G	A	0.412735	ENSG00000096968	9	5056608	ENSG00000096968	N	0.0560542	0.00812121	5.12e-12	47.6403	0.00152318
JAK2	rs62541511	9	4977563	T	G	0.193779	ENSG00000096968	9	5056608	ENSG00000096968	N	0.133039	0.0100752	8.25e-40	174.361	0.0055303
JAK2	rs2031752	9	4981354	C	G	0.363612	ENSG00000096968	9	5056608	ENSG00000096968	N	-0.151149	0.00831769	8.6e-74	330.221	0.0105731
JAK2	rs10758669	9	4981602	C	A	0.353842	ENSG00000096968	9	5056608	ENSG00000096968	N	0.16552	0.00830623	2.36e-88	397.094	0.0125279
JAK2	rs36051895	9	4981866	T	G	0.305943	ENSG00000096968	9	5056608	ENSG00000096968	N	0.190344	0.00855509	1.15e-109	495.027	0.0153866
JAK2	rs3808850	9	4983311	A	T	0.348926	ENSG00000096968	9	5056608	ENSG00000096968	N	-0.150403	0.00835145	1.65e-72	324.332	0.010278
JAK2	rs1887428	9	4984530	G	C	0.380238	ENSG00000096968	9	5056608	ENSG00000096968	N	0.169671	0.0081863	2.01e-95	429.576	0.0135683
JAK2	rs2274472	9	4985542	C	T	0.367201	ENSG00000096968	9	5056608	ENSG00000096968	N	-0.160302	0.00830598	5.41e-83	372.474	0.011942
JAK2	rs78061489	9	4987161	C	A	0.045815	ENSG00000096968	9	5056608	ENSG00000096968	N	0.156542	0.0193295	5.56e-16	65.5874	0.00214256
JAK2	rs10974900	9	4987958	T	C	0.407212	ENSG00000096968	9	5056608	ENSG00000096968	N	-0.159235	0.00805152	4.7e-87	391.13	0.0122413
JAK2	rs10156618	9	4988048	C	G	0.371878	ENSG00000096968	9	5056608	ENSG00000096968	N	-0.160866	0.00827236	3.14e-84	378.155	0.0120894
JAK2	rs10156475	9	4988341	T	C	0.401875	ENSG00000096968	9	5056608	ENSG00000096968	N	-0.165299	0.00804915	1.02e-93	421.736	0.0131357
JAK2	rs7867137	9	4988657	C	T	0.401838	ENSG00000096968	9	5056608	ENSG00000096968	N	-0.164855	0.00806452	7.08e-93	417.876	0.0130648
JAK2	rs7849067	9	4988683	G	C	0.407421	ENSG00000096968	9	5056608	ENSG00000096968	N	-0.160218	0.00804946	3.74e-88	396.177	0.0123949
JAK2	rs7849191	9	4988761	T	C	0.407787	ENSG00000096968	9	5056608	ENSG00000096968	N	-0.160396	0.00803354	1.09e-88	398.633	0.0124259
JAK2	rs10758670	9	4991379	A	G	0.380123	ENSG00000096968	9	5056608	ENSG00000096968	N	-0.159648	0.00819321	1.46e-84	379.681	0.0120112
JAK2	rs10974905	9	4995741	C	A	0.0348136	ENSG00000096968	9	5056608	ENSG00000096968	N	-0.266614	0.0226813	6.67e-32	138.175	0.00477701
JAK2	rs10123976	9	4997333	T	A	0.281671	ENSG00000096968	9	5056608	ENSG00000096968	N	0.210005	0.00876979	1.01e-126	573.431	0.0178466
JAK2	rs7868130	9	4998401	T	C	0.277146	ENSG00000096968	9	5056608	ENSG00000096968	N	0.214288	0.00881046	1.15e-130	591.56	0.0183986
JAK2	rs2225125	9	4998639	G	A	0.278383	ENSG00000096968	9	5056608	ENSG00000096968	N	0.213504	0.00878169	1.45e-130	591.093	0.0183143
JAK2	rs2209773	9	4998855	C	G	0.287011	ENSG00000096968	9	5056608	ENSG00000096968	N	0.212211	0.00871646	6.39e-131	592.728	0.0184309
JAK2	rs148462161	9	4998983	A	G	0.0738108	ENSG00000096968	9	5056608	ENSG00000096968	N	-0.21449	0.0155902	4.56e-43	189.283	0.00629019
JAK2	rs1327494	9	4999303	G	A	0.278564	ENSG00000096968	9	5056608	ENSG00000096968	N	0.213327	0.00879619	6.27e-130	588.169	0.0182913
JAK2	rs12347727	9	5000811	G	A	0.282549	ENSG00000096968	9	5056608	ENSG00000096968	N	0.21087	0.00875961	4.8e-128	579.509	0.0180279
JAK2	rs4587378	9	5002011	C	T	0.423868	ENSG00000096968	9	5056608	ENSG00000096968	N	-0.178023	0.00799169	6.32e-110	496.221	0.0154787
JAK2	rs10120763	9	5002911	G	C	0.279529	ENSG00000096968	9	5056608	ENSG00000096968	N	0.213923	0.00878649	6.27e-131	592.767	0.0184327
JAK2	rs4372063	9	5003338	G	A	0.42527	ENSG00000096968	9	5056608	ENSG00000096968	N	-0.178487	0.00797237	5.13e-111	501.231	0.015573
JAK2	rs4428717	9	5003481	A	G	0.0229217	ENSG00000096968	9	5056608	ENSG00000096968	N	0.201914	0.0292799	5.35e-12	47.5547	0.00182616
JAK2	rs10115312	9	5003973	T	G	0.537126	ENSG00000096968	9	5056608	ENSG00000096968	N	0.188736	0.00791094	8.44e-126	569.185	0.0177124
JAK2	rs59384377	9	5005034	T	A	0.281622	ENSG00000096968	9	5056608	ENSG00000096968	N	0.210696	0.0087684	1.38e-127	577.393	0.0179623
JAK2	rs62541529	9	5006345	C	G	0.288538	ENSG00000096968	9	5056608	ENSG00000096968	N	0.20819	0.00927341	1.27e-111	504.012	0.0177953
JAK2	rs11999928	9	5006743	G	T	0.289378	ENSG00000096968	9	5056608	ENSG00000096968	N	0.210167	0.00869623	4.88e-129	584.073	0.0181662
JAK2	rs72699568	9	5007138	T	C	0.287764	ENSG00000096968	9	5056608	ENSG00000096968	N	0.21138	0.00871088	4.46e-130	588.849	0.0183155
JAK2	rs7030260	9	5008070	A	C	0.28823	ENSG00000096968	9	5056608	ENSG00000096968	N	0.212092	0.00868923	1.39e-131	595.78	0.0184568
JAK2	rs10815143	9	5009541	A	G	0.288373	ENSG00000096968	9	5056608	ENSG00000096968	N	0.213637	0.00870311	4.63e-133	602.565	0.0187323
JAK2	rs10974910	9	5010091	A	G	0.278178	ENSG00000096968	9	5056608	ENSG00000096968	N	0.213853	0.00879967	1.85e-130	590.606	0.018366
JAK2	rs10815144	9	5010192	A	G	0.503702	ENSG00000096968	9	5056608	ENSG00000096968	N	0.189354	0.00787433	8.97e-128	578.258	0.0179265
JAK2	rs7852988	9	5010751	A	C	0.505002	ENSG00000096968	9	5056608	ENSG00000096968	N	0.189214	0.00788885	3.99e-127	575.28	0.0178992
JAK2	rs10974912	9	5010885	C	A	0.278189	ENSG00000096968	9	5056608	ENSG00000096968	N	0.213479	0.00879999	5.31e-130	588.499	0.0183022
JAK2	rs62541531	9	5011795	T	C	0.287106	ENSG00000096968	9	5056608	ENSG00000096968	N	0.212517	0.00871536	2.52e-131	594.589	0.0184878
JAK2	rs10815145	9	5013309	A	G	0.28771	ENSG00000096968	9	5056608	ENSG00000096968	N	0.210853	0.00871106	1.96e-129	585.892	0.0182222
JAK2	rs10974913	9	5014184	G	C	0.296573	ENSG00000096968	9	5056608	ENSG00000096968	N	0.200242	0.0106359	4.54e-79	354.456	0.0167298
JAK2	rs10974914	9	5014332	A	G	0.286124	ENSG00000096968	9	5056608	ENSG00000096968	N	0.213072	0.00872402	9.6e-132	596.512	0.0185464
JAK2	rs7045000	9	5015143	A	G	0.296033	ENSG00000096968	9	5056608	ENSG00000096968	N	0.207486	0.00863956	1.9e-127	576.759	0.0179432
JAK2	rs7046736	9	5015732	A	C	0.317417	ENSG00000096968	9	5056608	ENSG00000096968	N	0.201481	0.0084747	6.15e-125	565.223	0.0175907
JAK2	rs10815146	9	5015901	A	T	0.512459	ENSG00000096968	9	5056608	ENSG00000096968	N	0.187358	0.00789275	1.46e-124	563.492	0.0175406
JAK2	rs10815147	9	5016145	T	C	0.287887	ENSG00000096968	9	5056608	ENSG00000096968	N	0.208229	0.00871127	2.82e-126	571.373	0.017778
JAK2	rs4527935	9	5016455	T	A	0.287491	ENSG00000096968	9	5056608	ENSG00000096968	N	0.208224	0.00871493	3.64e-126	570.865	0.0177626
JAK2	rs10974915	9	5016818	G	A	0.296002	ENSG00000096968	9	5056608	ENSG00000096968	N	0.207025	0.00864073	7.41e-127	574.043	0.0178625
JAK2	rs10974916	9	5017350	A	G	0.295708	ENSG00000096968	9	5056608	ENSG00000096968	N	0.207283	0.00862658	1.4e-127	577.364	0.0178967
JAK2	rs62541532	9	5017384	A	C	0.286103	ENSG00000096968	9	5056608	ENSG00000096968	N	0.207624	0.0087281	4.45e-125	565.869	0.0176093
JAK2	rs12352214	9	5018041	A	G	0.299524	ENSG00000096968	9	5056608	ENSG00000096968	N	0.204704	0.00861201	6.89e-125	564.994	0.0175836
JAK2	rs10123873	9	5019201	G	T	0.304603	ENSG00000096968	9	5056608	ENSG00000096968	N	0.202541	0.00857331	2.15e-123	558.122	0.0173789
JAK2	rs72699574	9	5020089	A	G	0.288839	ENSG00000096968	9	5056608	ENSG00000096968	N	0.205517	0.00870444	3e-123	557.46	0.017352
JAK2	rs12346093	9	5021140	A	T	0.288196	ENSG00000096968	9	5056608	ENSG00000096968	N	0.208348	0.00870991	1.86e-126	572.205	0.0178097
JAK2	rs12345127	9	5021191	T	A	0.296635	ENSG00000096968	9	5056608	ENSG00000096968	N	0.207809	0.00863554	5.9e-128	579.095	0.0180203
JAK2	rs7034753	9	5021514	A	G	0.454231	ENSG00000096968	9	5056608	ENSG00000096968	N	-0.174188	0.00791922	3.17e-107	483.806	0.0150436
JAK2	rs7851556	9	5022807	T	C	0.287215	ENSG00000096968	9	5056608	ENSG00000096968	N	0.210122	0.00870006	7.15e-129	583.309	0.0180775
JAK2	rs11794708	9	5023441	A	G	0.28063	ENSG00000096968	9	5056608	ENSG00000096968	N	0.209017	0.00877913	2.73e-125	566.84	0.0176392
JAK2	rs7043489	9	5023604	C	A	0.291973	ENSG00000096968	9	5056608	ENSG00000096968	N	0.202497	0.00867946	2.17e-120	544.317	0.0169535
JAK2	rs11794778	9	5023794	T	G	0.280544	ENSG00000096968	9	5056608	ENSG00000096968	N	0.210275	0.00876299	3.08e-127	575.799	0.0178489
JAK2	rs10974921	9	5024427	A	T	0.280592	ENSG00000096968	9	5056608	ENSG00000096968	N	0.209193	0.00877929	1.71e-125	567.774	0.0176675
JAK2	rs10124627	9	5025746	G	T	0.291277	ENSG00000096968	9	5056608	ENSG00000096968	N	0.20865	0.00868044	1.15e-127	577.768	0.0179742
JAK2	rs2183137	9	5026293	G	A	0.281958	ENSG00000096968	9	5056608	ENSG00000096968	N	0.20908	0.00876705	1.05e-125	568.746	0.0177007
JAK2	rs10974922	9	5028813	T	C	0.288535	ENSG00000096968	9	5056608	ENSG00000096968	N	0.213479	0.00870192	6.67e-133	601.839	0.0187108
JAK2	rs62541534	9	5028921	G	C	0.280753	ENSG00000096968	9	5056608	ENSG00000096968	N	0.211944	0.00877579	7.29e-129	583.27	0.0181416
JAK2	rs60221565	9	5029077	G	T	0.280942	ENSG00000096968	9	5056608	ENSG00000096968	N	0.211635	0.00877418	1.53e-128	581.784	0.0180961
JAK2	rs7875265	9	5033882	A	C	0.288373	ENSG00000096968	9	5056608	ENSG00000096968	N	0.211303	0.00870491	3.69e-130	589.227	0.0183252
JAK2	rs11506660	9	5034275	C	T	0.244566	ENSG00000096968	9	5056608	ENSG00000096968	N	0.201025	0.0100621	8.49e-89	399.138	0.0149322
JAK2	rs149390964	9	5034454	A	C	0.278158	ENSG00000096968	9	5056608	ENSG00000096968	N	0.214909	0.00884632	2.29e-130	590.179	0.018547
JAK2	rs11506661	9	5035586	T	A	0.282236	ENSG00000096968	9	5056608	ENSG00000096968	N	0.20889	0.00876393	1.44e-125	568.117	0.0176791
JAK2	rs116866937	9	5036322	G	A	0.0327115	ENSG00000096968	9	5056608	ENSG00000096968	N	-0.172385	0.0254669	1.3e-11	45.8191	0.00188055
JAK2	rs10481522	9	5037002	A	T	0.522311	ENSG00000096968	9	5056608	ENSG00000096968	N	0.18683	0.00846419	5.74e-108	487.217	0.017418
JAK2	rs75354820	9	5037180	C	T	0.286222	ENSG00000096968	9	5056608	ENSG00000096968	N	0.206188	0.00931199	1.24e-108	490.277	0.0173709
JAK2	rs10481523	9	5037184	A	G	0.237389	ENSG00000096968	9	5056608	ENSG00000096968	N	0.073422	0.0111577	4.69e-11	43.3015	0.00195185
JAK2	rs75032480	9	5037393	C	A	0.286396	ENSG00000096968	9	5056608	ENSG00000096968	N	0.205739	0.00929658	1.6e-108	489.764	0.0173016
JAK2	rs11999076	9	5037694	T	C	0.287966	ENSG00000096968	9	5056608	ENSG00000096968	N	0.213139	0.00870709	2.48e-132	599.211	0.0186294
JAK2	rs62541538	9	5038164	A	G	0.280886	ENSG00000096968	9	5056608	ENSG00000096968	N	0.211237	0.00877507	4.86e-128	579.48	0.0180259
JAK2	rs62541539	9	5038180	T	C	0.280953	ENSG00000096968	9	5056608	ENSG00000096968	N	0.210915	0.00877482	1.16e-127	577.748	0.0179736
JAK2	rs77605397	9	5038640	T	C	0.0469143	ENSG00000096968	9	5056608	ENSG00000096968	N	0.151685	0.0191135	2.09e-15	62.9803	0.00205756
JAK2	rs1576271	9	5039652	C	A	0.281416	ENSG00000096968	9	5056608	ENSG00000096968	N	0.211027	0.00877035	6.34e-128	578.952	0.0180108
JAK2	rs62541540	9	5040080	G	A	0.281548	ENSG00000096968	9	5056608	ENSG00000096968	N	0.210737	0.00876931	1.31e-127	577.498	0.0179664
JAK2	rs7023146	9	5040163	A	G	0.505264	ENSG00000096968	9	5056608	ENSG00000096968	N	0.191889	0.00787373	3.49e-131	593.935	0.0184087
JAK2	rs7043371	9	5040203	A	T	0.50827	ENSG00000096968	9	5056608	ENSG00000096968	N	0.190599	0.00788975	6.18e-129	583.599	0.018159
JAK2	rs7871070	9	5040786	A	T	0.288355	ENSG00000096968	9	5056608	ENSG00000096968	N	0.210545	0.00871836	7.54e-129	583.204	0.0181933
JAK2	rs62541541	9	5040817	C	G	0.277765	ENSG00000096968	9	5056608	ENSG00000096968	N	0.212751	0.00881752	1.26e-128	582.171	0.0181606
JAK2	rs62541542	9	5040876	T	C	0.0798646	ENSG00000096968	9	5056608	ENSG00000096968	N	-0.150556	0.0157822	1.43e-21	91.0041	0.00333144
JAK2	rs72699590	9	5041690	G	C	0.283396	ENSG00000096968	9	5056608	ENSG00000096968	N	0.213802	0.00876144	1.6e-131	595.487	0.0185663
JAK2	rs72699592	9	5041692	T	G	0.2834	ENSG00000096968	9	5056608	ENSG00000096968	N	0.208451	0.00949905	9.8e-107	481.557	0.0176488
JAK2	rs7032785	9	5042046	T	C	0.505588	ENSG00000096968	9	5056608	ENSG00000096968	N	0.192285	0.00789853	6.65e-131	592.65	0.0184845
JAK2	rs62541543	9	5042082	A	G	0.278357	ENSG00000096968	9	5056608	ENSG00000096968	N	0.213608	0.00879798	3.25e-130	589.48	0.0183311
JAK2	rs7468147	9	5042237	A	C	0.249552	ENSG00000096968	9	5056608	ENSG00000096968	N	0.181988	0.0101216	2.78e-72	323.286	0.012405
JAK2	rs59225790	9	5042757	A	G	0.278666	ENSG00000096968	9	5056608	ENSG00000096968	N	0.214544	0.00880614	4.22e-131	593.556	0.0185047
JAK2	rs7033052	9	5042981	G	C	0.47239	ENSG00000096968	9	5056608	ENSG00000096968	N	-0.185446	0.0079882	3.21e-119	538.936	0.0171427
JAK2	rs7033053	9	5042987	A	G	0.222166	ENSG00000096968	9	5056608	ENSG00000096968	N	0.0664891	0.0115073	7.56e-09	33.3852	0.0015279
JAK2	rs7025540	9	5043152	C	T	0.288605	ENSG00000096968	9	5056608	ENSG00000096968	N	0.212174	0.00870265	2.76e-131	594.403	0.0184854
JAK2	rs7037207	9	5043156	T	C	0.506099	ENSG00000096968	9	5056608	ENSG00000096968	N	0.190671	0.0078894	4.83e-129	584.092	0.018175
JAK2	rs59668095	9	5043688	G	C	0.278489	ENSG00000096968	9	5056608	ENSG00000096968	N	0.213242	0.00879697	8.35e-130	587.597	0.0182737
JAK2	rs58345215	9	5043767	T	A	0.27913	ENSG00000096968	9	5056608	ENSG00000096968	N	0.212902	0.00879092	1.42e-129	586.531	0.0182412
JAK2	rs7046077	9	5045328	G	C	0.28816	ENSG00000096968	9	5056608	ENSG00000096968	N	0.213324	0.00870476	1.26e-132	600.573	0.0186692
JAK2	rs7045491	9	5045658	A	G	0.287816	ENSG00000096968	9	5056608	ENSG00000096968	N	0.212552	0.00869269	4.82e-132	597.891	0.0185211
JAK2	rs7046511	9	5045695	T	C	0.288027	ENSG00000096968	9	5056608	ENSG00000096968	N	0.213126	0.00870613	2.41e-132	599.27	0.0186294
JAK2	rs12339774	9	5045916	T	C	0.505188	ENSG00000096968	9	5056608	ENSG00000096968	N	0.191738	0.00787354	5.49e-131	593.03	0.0183798
JAK2	rs7863219	9	5046548	C	A	0.527266	ENSG00000096968	9	5056608	ENSG00000096968	N	0.193388	0.00789848	2.18e-132	599.476	0.0186439
JAK2	rs7039518	9	5046881	C	T	0.526961	ENSG00000096968	9	5056608	ENSG00000096968	N	0.193655	0.00789758	8.86e-133	601.27	0.0186966
JAK2	rs10121491	9	5046935	C	T	0.285486	ENSG00000096968	9	5056608	ENSG00000096968	N	0.210839	0.00871653	2.95e-129	585.079	0.0181354
JAK2	rs12343374	9	5048213	T	C	0.278583	ENSG00000096968	9	5056608	ENSG00000096968	N	0.213125	0.00879613	1.09e-129	587.064	0.0182574
JAK2	rs7028112	9	5048814	A	G	0.5054	ENSG00000096968	9	5056608	ENSG00000096968	N	0.191536	0.00788805	3.05e-130	589.605	0.0183409
JAK2	rs1328917	9	5049065	T	G	0.505019	ENSG00000096968	9	5056608	ENSG00000096968	N	0.19172	0.00787345	5.77e-131	592.932	0.0183764
JAK2	rs62541556	9	5049092	T	G	0.27795	ENSG00000096968	9	5056608	ENSG00000096968	N	0.213952	0.00880157	1.6e-130	590.898	0.0183737
JAK2	rs11791507	9	5049305	T	C	0.0389928	ENSG00000096968	9	5056608	ENSG00000096968	N	-0.25272	0.0211743	7.76e-33	142.45	0.00478652
JAK2	rs10974935	9	5050307	T	C	0.28748	ENSG00000096968	9	5056608	ENSG00000096968	N	0.213897	0.00871051	3.71e-133	603.007	0.0187432
JAK2	rs1028912	9	5050369	C	G	0.505438	ENSG00000096968	9	5056608	ENSG00000096968	N	0.19084	0.00788882	2.75e-129	585.214	0.0182078
JAK2	rs10429491	9	5050706	T	C	0.314349	ENSG00000096968	9	5056608	ENSG00000096968	N	0.194041	0.00926113	1.79e-97	438.994	0.0162305
JAK2	rs2149555	9	5053743	T	C	0.278573	ENSG00000096968	9	5056608	ENSG00000096968	N	0.213906	0.00877974	4.16e-131	593.585	0.0183911
JAK2	rs1536800	9	5055434	T	C	0.238077	ENSG00000096968	9	5056608	ENSG00000096968	N	0.196586	0.00926165	5.52e-100	450.535	0.0140205
JAK2	rs10974938	9	5056037	G	A	0.274852	ENSG00000096968	9	5056608	ENSG00000096968	N	0.212832	0.00881781	1.03e-128	582.576	0.0180563
JAK2	rs10974939	9	5056482	T	G	0.275177	ENSG00000096968	9	5056608	ENSG00000096968	N	0.212944	0.0088305	1.76e-128	581.514	0.0180886
JAK2	rs1536798	9	5056931	A	C	0.497263	ENSG00000096968	9	5056608	ENSG00000096968	N	0.191509	0.00788719	3.11e-130	589.568	0.0183373
JAK2	rs10815148	9	5057284	A	T	0.284361	ENSG00000096968	9	5056608	ENSG00000096968	N	0.213495	0.00874034	8.97e-132	596.649	0.0185511
JAK2	rs12338854	9	5057568	C	G	0.285938	ENSG00000096968	9	5056608	ENSG00000096968	N	0.214654	0.00872478	1.18e-133	605.298	0.0188155
JAK2	rs7034878	9	5058991	C	A	0.511628	ENSG00000096968	9	5056608	ENSG00000096968	N	0.192474	0.00788841	1.73e-131	595.34	0.0185131
JAK2	rs2149556	9	5059440	T	C	0.520198	ENSG00000096968	9	5056608	ENSG00000096968	N	0.195244	0.00789062	3.62e-135	612.256	0.019029
JAK2	rs62541558	9	5061037	G	A	0.0521628	ENSG00000096968	9	5056608	ENSG00000096968	N	0.168272	0.0183856	5.57e-20	83.7661	0.00279994
JAK2	rs12351277	9	5061405	C	A	0.277913	ENSG00000096968	9	5056608	ENSG00000096968	N	0.208443	0.00946728	1.97e-107	484.757	0.0174383
JAK2	rs12337134	9	5061578	A	G	0.278979	ENSG00000096968	9	5056608	ENSG00000096968	N	0.212869	0.00879246	1.73e-129	586.144	0.0182295
JAK2	rs72701605	9	5062056	A	G	0.279017	ENSG00000096968	9	5056608	ENSG00000096968	N	0.212783	0.00879211	2.14e-129	585.717	0.0182163
JAK2	rs7859390	9	5062473	A	T	0.279348	ENSG00000096968	9	5056608	ENSG00000096968	N	0.212118	0.00878954	1.13e-128	582.402	0.0181157
JAK2	rs57204002	9	5062610	C	T	0.279961	ENSG00000096968	9	5056608	ENSG00000096968	N	0.213232	0.0087825	3.25e-130	589.479	0.0183311
JAK2	rs61284219	9	5062816	A	C	0.288001	ENSG00000096968	9	5056608	ENSG00000096968	N	0.213668	0.00870608	5.21e-133	602.329	0.0187233
JAK2	rs57707737	9	5062844	T	A	0.279036	ENSG00000096968	9	5056608	ENSG00000096968	N	0.213584	0.00879127	2.21e-130	590.248	0.0183544
JAK2	rs57299248	9	5062932	G	C	0.290031	ENSG00000096968	9	5056608	ENSG00000096968	N	0.213632	0.00868776	1.62e-133	604.668	0.0187952
JAK2	rs12339666	9	5063296	T	G	0.287982	ENSG00000096968	9	5056608	ENSG00000096968	N	0.214113	0.0087059	1.46e-133	604.865	0.0188006
JAK2	rs7036476	9	5063664	C	T	0.287906	ENSG00000096968	9	5056608	ENSG00000096968	N	0.213966	0.00870672	2.35e-133	603.921	0.0187719
JAK2	rs12336577	9	5063690	A	T	0.279376	ENSG00000096968	9	5056608	ENSG00000096968	N	0.213214	0.00878827	5.04e-130	588.606	0.0183046
JAK2	rs10815149	9	5063701	C	T	0.288281	ENSG00000096968	9	5056608	ENSG00000096968	N	0.212851	0.00868858	1.56e-132	600.142	0.0185911
JAK2	rs112324541	9	5064017	A	G	0.0535048	ENSG00000096968	9	5056608	ENSG00000096968	N	0.190482	0.0179473	2.58e-26	112.644	0.00367493
JAK2	rs16922576	9	5064193	C	T	0.290834	ENSG00000096968	9	5056608	ENSG00000096968	N	0.204756	0.00871784	5.54e-122	551.64	0.017294
JAK2	rs76960049	9	5064548	A	G	0.287267	ENSG00000096968	9	5056608	ENSG00000096968	N	0.213917	0.00871296	4.16e-133	602.78	0.0187384
JAK2	rs12342421	9	5065750	C	G	0.278168	ENSG00000096968	9	5056608	ENSG00000096968	N	0.213894	0.00879961	1.65e-130	590.841	0.0183726
JAK2	rs7861599	9	5067298	T	C	0.511909	ENSG00000096968	9	5056608	ENSG00000096968	N	0.194033	0.00788681	1.2e-133	605.269	0.0188137
JAK2	rs10815150	9	5067301	A	C	0.287397	ENSG00000096968	9	5056608	ENSG00000096968	N	0.213149	0.00871205	3.4e-132	598.585	0.0186091
JAK2	rs3780365	9	5068520	C	T	0.284264	ENSG00000096968	9	5056608	ENSG00000096968	N	0.211695	0.00874238	1.55e-129	586.357	0.0182358
JAK2	rs3780366	9	5068596	C	T	0.276318	ENSG00000096968	9	5056608	ENSG00000096968	N	0.210537	0.00882067	6.49e-126	569.71	0.0177273
JAK2	rs3780367	9	5068755	G	T	0.279602	ENSG00000096968	9	5056608	ENSG00000096968	N	0.211788	0.00878708	2.37e-128	580.916	0.0180695
JAK2	rs7869668	9	5069837	A	G	0.489563	ENSG00000096968	9	5056608	ENSG00000096968	N	0.189338	0.00788974	2.92e-127	575.904	0.0179166
JAK2	rs67006981	9	5070401	G	A	0.27661	ENSG00000096968	9	5056608	ENSG00000096968	N	0.211568	0.00882865	6.63e-127	574.264	0.0179131
JAK2	rs10974944	9	5070831	G	C	0.279118	ENSG00000096968	9	5056608	ENSG00000096968	N	0.210112	0.00884712	1.12e-124	564.024	0.0177658
JAK2	rs10119004	9	5071049	A	G	0.526837	ENSG00000096968	9	5056608	ENSG00000096968	N	0.155417	0.00792297	1.13e-85	384.788	0.0120424
JAK2	rs77551840	9	5071800	G	A	0.048305	ENSG00000096968	9	5056608	ENSG00000096968	N	-0.217761	0.0208424	1.5e-25	109.16	0.00435994
JAK2	rs12686652	9	5071942	G	C	0.279697	ENSG00000096968	9	5056608	ENSG00000096968	N	0.212105	0.00878602	9.24e-129	582.797	0.0181274
JAK2	rs12335546	9	5072182	T	C	0.288436	ENSG00000096968	9	5056608	ENSG00000096968	N	0.21138	0.0086879	9.35e-131	591.968	0.0183409
JAK2	rs4495487	9	5072798	C	T	0.279478	ENSG00000096968	9	5056608	ENSG00000096968	N	0.213059	0.00878724	7.22e-130	587.888	0.018282
JAK2	rs10283730	9	5073289	A	G	0.276339	ENSG00000096968	9	5056608	ENSG00000096968	N	0.211764	0.00881983	2.19e-127	576.479	0.0179354
JAK2	rs12343867	9	5074189	C	T	0.280337	ENSG00000096968	9	5056608	ENSG00000096968	N	0.210065	0.0087652	6.32e-127	574.359	0.0178052
JAK2	rs10283563	9	5075603	T	C	0.287049	ENSG00000096968	9	5056608	ENSG00000096968	N	0.212024	0.00871623	1.06e-130	591.715	0.0183999
JAK2	rs10283564	9	5075628	G	C	0.278348	ENSG00000096968	9	5056608	ENSG00000096968	N	0.211239	0.00880001	2.5e-127	576.211	0.0179264
JAK2	rs7038763	9	5076399	C	T	0.28792	ENSG00000096968	9	5056608	ENSG00000096968	N	0.212805	0.00870796	6.75e-132	597.215	0.0185692
JAK2	rs12349785	9	5076613	C	G	0.273922	ENSG00000096968	9	5056608	ENSG00000096968	N	0.211127	0.00884605	6.78e-126	569.625	0.0177308
JAK2	rs12340895	9	5076691	G	C	0.279672	ENSG00000096968	9	5056608	ENSG00000096968	N	0.212233	0.00878659	6.75e-129	583.425	0.0181483
JAK2	rs1159782	9	5078117	C	T	0.278973	ENSG00000096968	9	5056608	ENSG00000096968	N	0.212164	0.00879349	1.29e-128	582.131	0.0181087
JAK2	rs10974952	9	5079828	T	A	0.273771	ENSG00000096968	9	5056608	ENSG00000096968	N	0.212437	0.009102	1.76e-120	544.737	0.0179453
JAK2	rs7875908	9	5081334	T	C	0.496093	ENSG00000096968	9	5056608	ENSG00000096968	N	0.187635	0.00789012	5.25e-125	565.536	0.0176024
JAK2	rs2230724	9	5081780	A	G	0.49596	ENSG00000096968	9	5056608	ENSG00000096968	N	0.18876	0.00787419	5.45e-127	574.656	0.017814
JAK2	rs2149560	9	5082106	T	G	0.495132	ENSG00000096968	9	5056608	ENSG00000096968	N	0.190485	0.00795185	8.23e-127	573.833	0.0181405
JAK2	rs7865719	9	5082333	G	A	0.488218	ENSG00000096968	9	5056608	ENSG00000096968	N	0.186503	0.00789371	2.04e-123	558.225	0.017382
JAK2	rs12343065	9	5083533	T	C	0.279038	ENSG00000096968	9	5056608	ENSG00000096968	N	0.212047	0.00879279	1.7e-128	581.582	0.0180913
JAK2	rs12348771	9	5083634	C	T	0.278644	ENSG00000096968	9	5056608	ENSG00000096968	N	0.211431	0.00879738	1.25e-127	577.605	0.0179708
JAK2	rs7857730	9	5084049	T	G	0.517612	ENSG00000096968	9	5056608	ENSG00000096968	N	0.19284	0.00789092	6.72e-132	597.226	0.0185706
JAK2	rs6476939	9	5084837	A	T	0.495035	ENSG00000096968	9	5056608	ENSG00000096968	N	0.190795	0.00795165	3.18e-127	575.731	0.0181996
JAK2	rs62543863	9	5085417	T	C	0.275565	ENSG00000096968	9	5056608	ENSG00000096968	N	0.211102	0.00881163	7.77e-127	573.948	0.0177925
JAK2	rs62543876	9	5085859	C	G	0.50419	ENSG00000096968	9	5056608	ENSG00000096968	N	0.181075	0.00789473	2.02e-116	526.069	0.0163929
JAK2	rs2031906	9	5087495	C	T	0.494336	ENSG00000096968	9	5056608	ENSG00000096968	N	-0.184787	0.00849666	7.18e-105	472.984	0.0170709
JAK2	rs1034072	9	5088903	A	T	0.291288	ENSG00000096968	9	5056608	ENSG00000096968	N	0.209877	0.00867956	3.56e-129	584.702	0.0181866
JAK2	rs2274649	9	5090934	T	A	0.289516	ENSG00000096968	9	5056608	ENSG00000096968	N	0.208934	0.00868077	5.33e-128	579.298	0.0179587
JAK2	rs11788790	9	5092263	T	G	0.291201	ENSG00000096968	9	5056608	ENSG00000096968	N	0.208797	0.00868099	7.92e-128	578.509	0.0179968
JAK2	rs11788834	9	5092466	A	G	0.291616	ENSG00000096968	9	5056608	ENSG00000096968	N	0.208857	0.00867721	5.21e-128	579.346	0.0180222
JAK2	rs10815153	9	5092864	C	G	0.301336	ENSG00000096968	9	5056608	ENSG00000096968	N	0.209337	0.00859347	4.54e-131	593.41	0.0184519
JAK2	rs3780368	9	5093188	C	G	0.291182	ENSG00000096968	9	5056608	ENSG00000096968	N	0.208628	0.00868126	1.29e-127	577.537	0.017967
JAK2	rs62543877	9	5093465	A	C	0.291201	ENSG00000096968	9	5056608	ENSG00000096968	N	0.208763	0.00868095	8.68e-128	578.326	0.0179909
JAK2	rs10117459	9	5094034	A	G	0.290748	ENSG00000096968	9	5056608	ENSG00000096968	N	0.209459	0.00868454	1.6e-128	581.707	0.0180944
JAK2	rs12340866	9	5094185	A	G	0.290786	ENSG00000096968	9	5056608	ENSG00000096968	N	0.20929	0.0086843	2.51e-128	580.801	0.0180667
JAK2	rs10117501	9	5094246	A	G	0.2986	ENSG00000096968	9	5056608	ENSG00000096968	N	0.210093	0.00861574	2.48e-131	594.618	0.0184888
JAK2	rs10117565	9	5094461	A	G	0.290805	ENSG00000096968	9	5056608	ENSG00000096968	N	0.209277	0.00868413	2.57e-128	580.752	0.0180651
JAK2	rs10117591	9	5094539	A	G	0.508003	ENSG00000096968	9	5056608	ENSG00000096968	N	0.189279	0.00788932	3.39e-127	575.607	0.0179087
JAK2	rs10115518	9	5094559	C	T	0.290692	ENSG00000096968	9	5056608	ENSG00000096968	N	0.209121	0.00868529	4.29e-128	579.731	0.018034
JAK2	rs3780369	9	5095095	C	A	0.291314	ENSG00000096968	9	5056608	ENSG00000096968	N	0.208605	0.00868016	1.28e-127	577.556	0.0179678
JAK2	rs3780370	9	5095167	C	A	0.291295	ENSG00000096968	9	5056608	ENSG00000096968	N	0.208464	0.00868036	1.91e-127	576.749	0.0179428
JAK2	rs3780371	9	5095191	A	T	0.290805	ENSG00000096968	9	5056608	ENSG00000096968	N	0.209282	0.00868419	2.55e-128	580.771	0.018066
JAK2	rs10815154	9	5095538	A	G	0.301166	ENSG00000096968	9	5056608	ENSG00000096968	N	0.209276	0.00859485	5.94e-131	592.874	0.0184352
JAK2	rs10974960	9	5095842	A	G	0.301223	ENSG00000096968	9	5056608	ENSG00000096968	N	0.209194	0.00859445	7.29e-131	592.464	0.0184228
JAK2	rs10116560	9	5096433	G	A	0.291201	ENSG00000096968	9	5056608	ENSG00000096968	N	0.208479	0.00868127	1.95e-127	576.711	0.017942
JAK2	rs7857081	9	5096728	A	G	0.300959	ENSG00000096968	9	5056608	ENSG00000096968	N	0.209232	0.00859664	7.62e-131	592.378	0.0184203
JAK2	rs7847141	9	5097171	T	A	0.299124	ENSG00000096968	9	5056608	ENSG00000096968	N	0.210495	0.00861139	5.86e-132	597.499	0.0185783
JAK2	rs7847294	9	5097281	C	A	0.521577	ENSG00000096968	9	5056608	ENSG00000096968	N	0.190808	0.00789526	4.9e-129	584.064	0.0181699
JAK2	rs3780372	9	5097544	T	C	0.298505	ENSG00000096968	9	5056608	ENSG00000096968	N	0.210206	0.00861641	1.89e-131	595.165	0.0185053
JAK2	rs77533513	9	5098105	G	A	0.0253807	ENSG00000096968	9	5056608	ENSG00000096968	N	0.201029	0.0309704	8.53e-11	42.1331	0.00199934
JAK2	rs3780373	9	5098223	C	T	0.299109	ENSG00000096968	9	5056608	ENSG00000096968	N	0.210402	0.00861118	7.52e-132	597	0.0185614
JAK2	rs10121077	9	5098411	A	G	0.301483	ENSG00000096968	9	5056608	ENSG00000096968	N	0.209375	0.00859193	3.66e-131	593.838	0.0184637
JAK2	rs10115172	9	5098549	T	C	0.291123	ENSG00000096968	9	5056608	ENSG00000096968	N	0.208776	0.00868142	8.63e-128	578.335	0.0179903
JAK2	rs3780374	9	5099677	A	G	0.290651	ENSG00000096968	9	5056608	ENSG00000096968	N	0.208875	0.00868561	8.68e-128	578.325	0.0179901
JAK2	rs78610467	9	5099986	C	T	0.0854368	ENSG00000096968	9	5056608	ENSG00000096968	N	-0.210544	0.0145939	3.51e-47	208.134	0.00692747
JAK2	rs7851455	9	5100501	C	G	0.301163	ENSG00000096968	9	5056608	ENSG00000096968	N	0.209731	0.00859427	1.57e-131	595.535	0.0185154
JAK2	rs7870694	9	5100628	C	T	0.300707	ENSG00000096968	9	5056608	ENSG00000096968	N	0.208644	0.00858328	1.61e-130	590.888	0.0183082
JAK2	rs7852755	9	5100862	T	C	0.298634	ENSG00000096968	9	5056608	ENSG00000096968	N	0.210132	0.00861515	2.13e-131	594.92	0.0184969
JAK2	rs10974963	9	5101305	A	G	0.289945	ENSG00000096968	9	5056608	ENSG00000096968	N	0.208933	0.00876272	1.19e-125	568.508	0.0179743
JAK2	rs12335663	9	5102560	T	C	0.298543	ENSG00000096968	9	5056608	ENSG00000096968	N	0.210098	0.00861615	2.52e-131	594.59	0.0184877
JAK2	rs149389628	9	5103067	A	G	0.289435	ENSG00000096968	9	5056608	ENSG00000096968	N	0.208396	0.00869701	6.96e-127	574.168	0.0178634
JAK2	rs7022333	9	5103450	G	A	0.299117	ENSG00000096968	9	5056608	ENSG00000096968	N	0.209592	0.00861158	7.69e-131	592.357	0.018419
JAK2	rs11506663	9	5104402	C	T	0.280578	ENSG00000096968	9	5056608	ENSG00000096968	N	0.20439	0.00887726	2.68e-117	530.104	0.016865
JAK2	rs2094622	9	5105679	A	C	0.516574	ENSG00000096968	9	5056608	ENSG00000096968	N	0.193372	0.00789009	1.21e-132	600.652	0.0186758
JAK2	rs7019858	9	5106610	T	C	0.506958	ENSG00000096968	9	5056608	ENSG00000096968	N	0.18965	0.00793097	2.26e-126	571.812	0.0179801
JAK2	rs10974964	9	5106648	T	C	0.290737	ENSG00000096968	9	5056608	ENSG00000096968	N	0.208589	0.00868513	1.86e-127	576.807	0.017944
JAK2	rs12340894	9	5106775	A	C	0.290718	ENSG00000096968	9	5056608	ENSG00000096968	N	0.208607	0.0086853	1.79e-127	576.883	0.0179465
JAK2	rs4593605	9	5107278	A	C	0.29136	ENSG00000096968	9	5056608	ENSG00000096968	N	0.208333	0.00867975	2.64e-127	576.105	0.0179226
JAK2	rs1328918	9	5107394	G	A	0.521237	ENSG00000096968	9	5056608	ENSG00000096968	N	0.193	0.00789321	4.86e-132	597.871	0.0185909
JAK2	rs62543879	9	5107596	C	T	0.0371633	ENSG00000096968	9	5056608	ENSG00000096968	N	0.160429	0.0218813	2.27e-13	53.7551	0.00184189
JAK2	rs10815157	9	5108771	C	G	0.300211	ENSG00000096968	9	5056608	ENSG00000096968	N	0.210514	0.00860168	2.82e-132	598.957	0.0186203
JAK2	rs12344629	9	5109208	T	C	0.291435	ENSG00000096968	9	5056608	ENSG00000096968	N	0.207416	0.0086798	3.34e-126	571.038	0.0177679
JAK2	rs11793659	9	5109707	G	A	0.291832	ENSG00000096968	9	5056608	ENSG00000096968	N	0.211375	0.00946758	2.06e-110	498.459	0.0184674
JAK2	rs17425637	9	5110000	T	C	0.291778	ENSG00000096968	9	5056608	ENSG00000096968	N	0.20707	0.00867723	7.32e-126	569.472	0.0177209
JAK2	rs3780377	9	5110899	C	T	0.282357	ENSG00000096968	9	5056608	ENSG00000096968	N	0.211412	0.00877352	2.71e-128	580.646	0.0181132
JAK2	rs3780378	9	5112288	T	C	0.507115	ENSG00000096968	9	5056608	ENSG00000096968	N	0.187653	0.00789022	5.01e-125	565.63	0.0176033
JAK2	rs10815158	9	5112844	A	G	0.516139	ENSG00000096968	9	5056608	ENSG00000096968	N	0.193176	0.00788976	2.17e-132	599.486	0.018639
JAK2	rs28378223	9	5113087	G	C	0.300451	ENSG00000096968	9	5056608	ENSG00000096968	N	0.210142	0.00861174	1.64e-131	595.448	0.018563
JAK2	rs9987451	9	5113452	C	T	0.527679	ENSG00000096968	9	5056608	ENSG00000096968	N	-0.184427	0.00866831	1.89e-100	452.668	0.0169545
JAK2	rs3824433	9	5113577	T	C	0.299147	ENSG00000096968	9	5056608	ENSG00000096968	N	0.209505	0.00859564	3.28e-131	594.063	0.0184048
JAK2	rs884132	9	5114522	A	G	0.287419	ENSG00000096968	9	5056608	ENSG00000096968	N	0.206949	0.00871232	1.01e-124	564.234	0.0175431
JAK2	rs3780381	9	5114523	C	A	0.287193	ENSG00000096968	9	5056608	ENSG00000096968	N	0.20688	0.00871441	1.39e-124	563.587	0.0175232
JAK2	rs75448287	9	5114742	C	T	0.0533096	ENSG00000096968	9	5056608	ENSG00000096968	N	0.163118	0.0181982	3.15e-19	80.3428	0.00268564
JAK2	rs17425819	9	5114773	T	C	0.29125	ENSG00000096968	9	5056608	ENSG00000096968	N	0.206824	0.00866634	7.04e-126	569.548	0.01766
JAK2	rs10815159	9	5115213	T	C	0.291892	ENSG00000096968	9	5056608	ENSG00000096968	N	0.206906	0.0086764	1.09e-125	568.679	0.0176969
JAK2	rs7470337	9	5115860	G	C	0.300166	ENSG00000096968	9	5056608	ENSG00000096968	N	0.210996	0.00860183	7.21e-133	601.682	0.018704
JAK2	rs62543884	9	5118884	C	T	0.0533926	ENSG00000096968	9	5056608	ENSG00000096968	N	0.162889	0.0181853	3.33e-19	80.2311	0.00268204
JAK2	rs10217652	9	5119939	G	A	0.3005	ENSG00000096968	9	5056608	ENSG00000096968	N	0.209094	0.0085847	4.94e-131	593.243	0.01838
JAK2	rs11788963	9	5120157	A	C	0.292356	ENSG00000096968	9	5056608	ENSG00000096968	N	0.205488	0.0086573	1.54e-124	563.389	0.0174715
JAK2	rs966871	9	5121070	T	A	0.300721	ENSG00000096968	9	5056608	ENSG00000096968	N	0.209606	0.00859816	2.93e-131	594.287	0.0184779
JAK2	rs10974967	9	5123706	C	A	0.0918766	ENSG00000096968	9	5056608	ENSG00000096968	N	-0.216822	0.0148226	1.87e-48	213.972	0.00784488
JAK2	rs62543904	9	5123707	C	G	0.0534364	ENSG00000096968	9	5056608	ENSG00000096968	N	0.158542	0.0183945	6.75e-18	74.287	0.00254276
JAK2	rs12349918	9	5125250	G	A	0.292358	ENSG00000096968	9	5056608	ENSG00000096968	N	0.207373	0.0086836	4.83e-126	570.302	0.0177936
JAK2	rs10974969	9	5125336	A	G	0.292153	ENSG00000096968	9	5056608	ENSG00000096968	N	0.20689	0.00867376	9.56e-126	568.937	0.0177035
JAK2	rs11793886	9	5125469	G	A	0.292455	ENSG00000096968	9	5056608	ENSG00000096968	N	0.206092	0.00867172	7.51e-125	564.822	0.0175778
JAK2	rs10114315	9	5125741	A	G	0.289618	ENSG00000096968	9	5056608	ENSG00000096968	N	0.20632	0.00875261	7.4e-123	555.658	0.0175158
JAK2	rs11788164	9	5129395	G	A	0.30054	ENSG00000096968	9	5056608	ENSG00000096968	N	0.209843	0.00859935	1.62e-131	595.467	0.0185133
JAK2	rs10974972	9	5130146	A	G	0.29954	ENSG00000096968	9	5056608	ENSG00000096968	N	0.210732	0.008607	2.2e-132	599.456	0.018635
JAK2	rs10123980	9	5130363	C	T	0.300011	ENSG00000096968	9	5056608	ENSG00000096968	N	0.209923	0.00858813	5.92e-132	597.479	0.0185088
JAK2	rs10974973	9	5130751	T	C	0.0277831	ENSG00000096968	9	5056608	ENSG00000096968	N	-0.274899	0.0267271	8.2e-25	105.79	0.00408244
JAK2	rs4342662	9	5130792	A	G	0.290787	ENSG00000096968	9	5056608	ENSG00000096968	N	0.206099	0.00925406	7.03e-110	496.006	0.01752
JAK2	rs10974974	9	5130854	A	G	0.290616	ENSG00000096968	9	5056608	ENSG00000096968	N	0.207472	0.00932442	1.12e-109	495.08	0.017748
JAK2	rs10974975	9	5130877	C	T	0.0557216	ENSG00000096968	9	5056608	ENSG00000096968	N	0.259158	0.0200469	3.14e-38	167.122	0.00706778
JAK2	rs10974976	9	5130883	C	T	0.0549741	ENSG00000096968	9	5056608	ENSG00000096968	N	0.25264	0.0202044	7.08e-36	156.355	0.00663187
JAK2	rs10974977	9	5130886	G	A	0.063505	ENSG00000096968	9	5056608	ENSG00000096968	N	0.214207	0.0188952	8.64e-30	128.518	0.00545771
JAK2	rs10974978	9	5130965	G	A	0.28827	ENSG00000096968	9	5056608	ENSG00000096968	N	0.205362	0.00939107	5.26e-106	478.2	0.0173055
JAK2	rs10815164	9	5131312	A	T	0.291481	ENSG00000096968	9	5056608	ENSG00000096968	N	0.208934	0.0086781	4.46e-128	579.654	0.0180306
JAK2	rs10974979	9	5131731	A	C	0.291141	ENSG00000096968	9	5056608	ENSG00000096968	N	0.208671	0.00868138	1.15e-127	577.759	0.0179729
JAK2	rs2149552	9	5132838	G	A	0.300785	ENSG00000096968	9	5056608	ENSG00000096968	N	0.210721	0.00859665	1.1e-132	600.838	0.0186772
JAK2	rs6476941	9	5133609	T	C	0.466583	ENSG00000096968	9	5056608	ENSG00000096968	N	0.200572	0.00793999	8.58e-141	638.118	0.0200247
JAK2	rs7035251	9	5133665	A	T	0.300276	ENSG00000096968	9	5056608	ENSG00000096968	N	0.210415	0.00860115	3.61e-132	598.467	0.018605
JAK2	rs7038687	9	5134065	C	T	0.300249	ENSG00000096968	9	5056608	ENSG00000096968	N	0.210758	0.00860117	1.36e-132	600.417	0.0186648
JAK2	rs11789744	9	5134213	A	G	0.290662	ENSG00000096968	9	5056608	ENSG00000096968	N	0.208616	0.00868582	1.8e-127	576.864	0.017946
JAK2	rs12337480	9	5134567	A	T	0.299237	ENSG00000096968	9	5056608	ENSG00000096968	N	0.211432	0.00860971	3.61e-133	603.065	0.0187481
JAK2	rs12337481	9	5134599	G	T	0.299256	ENSG00000096968	9	5056608	ENSG00000096968	N	0.211397	0.00860954	3.94e-133	602.89	0.0187426
JAK2	rs12340827	9	5134903	C	G	0.290983	ENSG00000096968	9	5056608	ENSG00000096968	N	0.208762	0.00868286	9.88e-128	578.066	0.0179828
JAK2	rs11788949	9	5135180	C	T	0.290907	ENSG00000096968	9	5056608	ENSG00000096968	N	0.208856	0.00868345	7.92e-128	578.508	0.0179962
JAK2	rs10758673	9	5135331	G	A	0.302212	ENSG00000096968	9	5056608	ENSG00000096968	N	0.208954	0.00858635	8.24e-131	592.222	0.0184148
JAK2	rs7040136	9	5135386	C	A	0.301042	ENSG00000096968	9	5056608	ENSG00000096968	N	0.210783	0.00859455	7.96e-133	601.485	0.0186973
JAK2	rs2094393	9	5136434	A	G	0.300023	ENSG00000096968	9	5056608	ENSG00000096968	N	0.211053	0.00860289	6.6e-133	601.858	0.018709
JAK2	rs2104594	9	5136717	G	A	0.290967	ENSG00000096968	9	5056608	ENSG00000096968	N	0.208535	0.00868339	1.92e-127	576.739	0.0179431
JAK2	rs150926910	9	5136969	T	C	0.291015	ENSG00000096968	9	5056608	ENSG00000096968	N	0.208477	0.00868314	2.22e-127	576.451	0.0179349
JAK2	rs150105389	9	5137893	G	A	0.291918	ENSG00000096968	9	5056608	ENSG00000096968	N	0.208278	0.008675	2.24e-127	576.432	0.0179333
JAK2	rs12336875	9	5138404	A	C	0.298705	ENSG00000096968	9	5056608	ENSG00000096968	N	0.211296	0.00861399	7.18e-133	601.691	0.0187049
JAK2	rs7469563	9	5139489	A	G	0.300891	ENSG00000096968	9	5056608	ENSG00000096968	N	0.208663	0.00858215	1.41e-130	591.151	0.0183179
JAK2	rs1571438	9	5140313	C	A	0.300676	ENSG00000096968	9	5056608	ENSG00000096968	N	0.210955	0.00859763	6.04e-133	602.036	0.0187149
JAK2	rs10974980	9	5140671	G	C	0.291118	ENSG00000096968	9	5056608	ENSG00000096968	N	0.209126	0.00868161	3.31e-128	580.25	0.0180505
JAK2	rs10115962	9	5140841	C	T	0.300695	ENSG00000096968	9	5056608	ENSG00000096968	N	0.211236	0.00859731	2.64e-133	603.685	0.0187654
JAK2	rs10115335	9	5140963	T	A	0.301072	ENSG00000096968	9	5056608	ENSG00000096968	N	0.211014	0.0085943	4.04e-133	602.839	0.0187394
JAK2	rs10115970	9	5141096	C	A	0.292288	ENSG00000096968	9	5056608	ENSG00000096968	N	0.208822	0.00867143	3.9e-128	579.924	0.0180406
JAK2	rs10118789	9	5141178	A	G	0.292137	ENSG00000096968	9	5056608	ENSG00000096968	N	0.209006	0.00867259	2.52e-128	580.791	0.0180669
JAK2	rs117896567	9	5141281	G	C	0.292269	ENSG00000096968	9	5056608	ENSG00000096968	N	0.208804	0.00867162	4.15e-128	579.799	0.0180368
JAK2	rs12352285	9	5141476	G	C	0.300574	ENSG00000096968	9	5056608	ENSG00000096968	N	0.210884	0.00859867	7.96e-133	601.485	0.0186987
JAK2	rs12344116	9	5142216	A	G	0.299958	ENSG00000096968	9	5056608	ENSG00000096968	N	0.211931	0.00860284	5.33e-134	606.883	0.0188627
JAK2	rs57698263	9	5143262	A	G	0.299279	ENSG00000096968	9	5056608	ENSG00000096968	N	0.211514	0.00860891	2.7e-133	603.645	0.0187642
JAK2	rs62541899	9	5143291	T	C	0.291155	ENSG00000096968	9	5056608	ENSG00000096968	N	0.209183	0.00868123	2.75e-128	580.618	0.0180617
JAK2	rs10115464	9	5144268	T	C	0.300053	ENSG00000096968	9	5056608	ENSG00000096968	N	0.211065	0.00860275	6.32e-133	601.946	0.0187122
JAK2	rs12337904	9	5144606	G	C	0.300268	ENSG00000096968	9	5056608	ENSG00000096968	N	0.210699	0.00860108	1.6e-132	600.094	0.018655
JAK2	rs113353229	9	5144899	G	A	0.0349897	ENSG00000096968	9	5056608	ENSG00000096968	N	0.220818	0.0243277	1.12e-19	82.3885	0.00329284
JAK2	rs2381195	9	5145887	C	T	0.519331	ENSG00000096968	9	5056608	ENSG00000096968	N	0.190036	0.00789435	4.87e-128	579.481	0.0180299
JAK2	rs62541903	9	5146952	C	G	0.291344	ENSG00000096968	9	5056608	ENSG00000096968	N	0.209126	0.00867959	2.89e-128	580.521	0.0180587
JAK2	rs10121316	9	5147539	G	A	0.300955	ENSG00000096968	9	5056608	ENSG00000096968	N	0.210576	0.00857995	5.16e-133	602.349	0.0186575
JAK2	rs7850484	9	5147817	A	G	0.299087	ENSG00000096968	9	5056608	ENSG00000096968	N	0.20988	0.00859628	1.18e-131	596.103	0.0184686
JAK2	rs10118930	9	5148278	T	C	0.300688	ENSG00000096968	9	5056608	ENSG00000096968	N	0.209659	0.00858266	8.58e-132	596.737	0.018486
JAK2	rs10815165	9	5149138	C	T	0.301034	ENSG00000096968	9	5056608	ENSG00000096968	N	0.208934	0.00859627	1.73e-130	590.742	0.0183705
JAK2	rs75035022	9	5149250	T	C	0.0313649	ENSG00000096968	9	5056608	ENSG00000096968	N	0.22354	0.0256506	2.91e-18	75.9478	0.0030363
JAK2	rs10974982	9	5149382	C	G	0.299728	ENSG00000096968	9	5056608	ENSG00000096968	N	0.21118	0.00860505	5.34e-133	602.28	0.018721
JAK2	rs10974983	9	5149657	T	G	0.291247	ENSG00000096968	9	5056608	ENSG00000096968	N	0.208935	0.00868031	5.16e-128	579.365	0.0180222
JAK2	rs10815166	9	5149920	G	T	0.299672	ENSG00000096968	9	5056608	ENSG00000096968	N	0.211327	0.00860543	3.61e-133	603.066	0.0187451
JAK2	rs10815167	9	5150058	G	A	0.299372	ENSG00000096968	9	5056608	ENSG00000096968	N	0.211024	0.0085926	3.48e-133	603.135	0.0186807
JAK2	rs10974984	9	5150427	C	T	0.301223	ENSG00000096968	9	5056608	ENSG00000096968	N	0.209513	0.00859421	2.9e-131	594.306	0.018479
JAK2	rs12684720	9	5150800	C	T	0.299313	ENSG00000096968	9	5056608	ENSG00000096968	N	0.211619	0.00860821	1.9e-133	604.343	0.018784
JAK2	rs62541915	9	5151275	T	A	0.289219	ENSG00000096968	9	5056608	ENSG00000096968	N	0.209371	0.00869835	5.13e-128	579.374	0.0180229
JAK2	rs62541916	9	5151904	A	C	0.299238	ENSG00000096968	9	5056608	ENSG00000096968	N	0.212135	0.00860847	4.42e-134	607.257	0.018873
JAK2	rs11792531	9	5152203	C	T	0.289295	ENSG00000096968	9	5056608	ENSG00000096968	N	0.209362	0.00869769	5.03e-128	579.413	0.0180242
JAK2	rs12001334	9	5152604	A	C	0.299105	ENSG00000096968	9	5056608	ENSG00000096968	N	0.21171	0.00860995	1.66e-133	604.619	0.0187927
JAK2	rs9695933	9	5153104	T	C	0.29949	ENSG00000096968	9	5056608	ENSG00000096968	N	0.209375	0.00860903	1.19e-130	591.482	0.018394
JAK2	rs9695934	9	5153108	G	C	0.299641	ENSG00000096968	9	5056608	ENSG00000096968	N	0.209106	0.00860795	2.37e-130	590.111	0.0183521
JAK2	rs10123322	9	5154164	C	T	0.301908	ENSG00000096968	9	5056608	ENSG00000096968	N	0.208193	0.00915021	1.35e-114	517.69	0.0182705
JAK2	rs13285894	9	5154700	C	T	0.294535	ENSG00000096968	9	5056608	ENSG00000096968	N	0.20693	0.00921713	1.26e-111	504.029	0.0177946
JAK2	rs2209774	9	5155261	T	C	0.292017	ENSG00000096968	9	5056608	ENSG00000096968	N	0.20894	0.00872008	7.13e-127	574.119	0.0180511
JAK2	rs7019912	9	5155608	T	A	0.294873	ENSG00000096968	9	5056608	ENSG00000096968	N	0.210191	0.00864834	1.77e-130	590.694	0.0183722
JAK2	rs10815169	9	5155686	A	G	0.294712	ENSG00000096968	9	5056608	ENSG00000096968	N	0.204585	0.00927352	7.46e-108	486.697	0.0173997
JAK2	rs11787793	9	5155758	A	G	0.297803	ENSG00000096968	9	5056608	ENSG00000096968	N	0.211547	0.00863323	1.35e-132	600.437	0.0187168
JAK2	rs72701653	9	5156285	G	A	0.0629553	ENSG00000096968	9	5056608	ENSG00000096968	N	0.183119	0.0171149	1.02e-26	114.477	0.0039563
JAK2	rs61461940	9	5157277	C	T	0.298898	ENSG00000096968	9	5056608	ENSG00000096968	N	0.211872	0.00861149	1.16e-133	605.328	0.018814
JAK2	rs62541944	9	5159318	T	G	0.290473	ENSG00000096968	9	5056608	ENSG00000096968	N	0.209355	0.00868693	2.5e-128	580.81	0.0180664
JAK2	rs72701654	9	5161453	C	T	0.289408	ENSG00000096968	9	5056608	ENSG00000096968	N	0.209101	0.00869689	9.83e-128	578.075	0.0179835
JAK2	rs62541945	9	5161571	C	T	0.289333	ENSG00000096968	9	5056608	ENSG00000096968	N	0.209265	0.00869749	6.5e-128	578.902	0.0180089
JAK2	rs12352022	9	5161836	G	T	0.291492	ENSG00000096968	9	5056608	ENSG00000096968	N	0.209325	0.00867784	1.48e-128	581.861	0.0180985
JAK2	rs12353218	9	5162828	C	T	0.301627	ENSG00000096968	9	5056608	ENSG00000096968	N	0.209347	0.00857516	1.24e-131	596.004	0.0184638
JAK2	rs10758674	9	5163645	A	G	0.299598	ENSG00000096968	9	5056608	ENSG00000096968	N	0.211395	0.00859043	1.03e-133	605.563	0.0187545
JAK2	rs12340617	9	5164492	C	G	0.290818	ENSG00000096968	9	5056608	ENSG00000096968	N	0.209445	0.00866822	5.53e-129	583.822	0.0180946
JAK2	rs11790841	9	5166273	C	G	0.287777	ENSG00000096968	9	5056608	ENSG00000096968	N	0.210127	0.00871115	1.48e-128	581.852	0.0180995
JAK2	rs1328919	9	5166548	T	C	0.2984	ENSG00000096968	9	5056608	ENSG00000096968	N	0.212322	0.00861557	4.27e-134	607.326	0.0188759
JAK2	rs1360063	9	5167649	G	A	0.300419	ENSG00000096968	9	5056608	ENSG00000096968	N	0.210417	0.00860003	3.32e-132	598.634	0.0186105
JAK2	rs2094619	9	5167712	C	G	0.298211	ENSG00000096968	9	5056608	ENSG00000096968	N	0.21187	0.00861751	1.78e-133	604.471	0.0187888
JAK2	rs12682970	9	5168137	T	C	0.290163	ENSG00000096968	9	5056608	ENSG00000096968	N	0.209858	0.00868948	7.32e-129	583.262	0.0181419
JAK2	rs2381213	9	5168871	A	G	0.286399	ENSG00000096968	9	5056608	ENSG00000096968	N	0.209762	0.0087952	1.02e-125	568.803	0.017985
JAK2	rs2149553	9	5168995	A	G	0.287305	ENSG00000096968	9	5056608	ENSG00000096968	N	0.210444	0.00871526	8.11e-129	583.059	0.0181364
JAK2	rs10974987	9	5169302	T	G	0.298437	ENSG00000096968	9	5056608	ENSG00000096968	N	0.2118	0.00861557	1.9e-133	604.344	0.0187846
JAK2	rs111573904	9	5169804	T	A	0.287324	ENSG00000096968	9	5056608	ENSG00000096968	N	0.210572	0.00871501	5.58e-129	583.802	0.0181591
JAK2	rs7858245	9	5169814	A	T	0.299045	ENSG00000096968	9	5056608	ENSG00000096968	N	0.212595	0.00861008	1.32e-134	609.666	0.018948
JAK2	rs7849717	9	5170080	A	G	0.301385	ENSG00000096968	9	5056608	ENSG00000096968	N	0.210303	0.00859242	2.7e-132	599.046	0.0186243
JAK2	rs7850425	9	5170645	T	G	0.300053	ENSG00000096968	9	5056608	ENSG00000096968	N	0.21115	0.00860271	4.94e-133	602.437	0.0187273
JAK2	rs10116823	9	5171944	A	T	0.300898	ENSG00000096968	9	5056608	ENSG00000096968	N	0.211375	0.0085952	1.53e-133	604.777	0.0187974
JAK2	rs11791281	9	5172540	A	G	0.298037	ENSG00000096968	9	5056608	ENSG00000096968	N	0.211884	0.00861934	1.95e-133	604.294	0.018785
JAK2	rs10815171	9	5172567	A	G	0.298509	ENSG00000096968	9	5056608	ENSG00000096968	N	0.212143	0.00861515	6.92e-134	606.362	0.0188481
JAK2	rs11791350	9	5172907	T	G	0.288653	ENSG00000096968	9	5056608	ENSG00000096968	N	0.210953	0.00870232	8.23e-130	587.626	0.0182751
JAK2	rs7036034	9	5173399	T	C	0.299332	ENSG00000096968	9	5056608	ENSG00000096968	N	0.212728	0.00860717	7.34e-135	610.842	0.0189821
JAK2	rs7029084	9	5174638	C	T	0.29894	ENSG00000096968	9	5056608	ENSG00000096968	N	0.21151	0.0085958	1.08e-133	605.465	0.0187513
JAK2	rs7040806	9	5174782	T	C	0.299955	ENSG00000096968	9	5056608	ENSG00000096968	N	0.211745	0.00860276	9.03e-134	605.83	0.0188295
JAK2	rs7040922	9	5174829	T	C	0.299332	ENSG00000096968	9	5056608	ENSG00000096968	N	0.212305	0.00860754	2.54e-134	608.362	0.0189067
JAK2	rs7032706	9	5175059	C	T	0.505754	ENSG00000096968	9	5056608	ENSG00000096968	N	0.190843	0.00792985	5.62e-128	579.192	0.0182081
JAK2	rs62541957	9	5175074	A	G	0.28905	ENSG00000096968	9	5056608	ENSG00000096968	N	0.211398	0.00869843	1.82e-130	590.636	0.0183672
JAK2	rs7871515	9	5175288	T	C	0.29937	ENSG00000096968	9	5056608	ENSG00000096968	N	0.211635	0.00860774	1.76e-133	604.501	0.0187889
JAK2	rs62541958	9	5175621	C	T	0.289201	ENSG00000096968	9	5056608	ENSG00000096968	N	0.211191	0.00869721	2.99e-130	589.645	0.018337
JAK2	rs62541959	9	5175687	C	G	0.289201	ENSG00000096968	9	5056608	ENSG00000096968	N	0.211433	0.00869694	1.49e-130	591.034	0.018379
JAK2	rs62543560	9	5175938	T	C	0.289106	ENSG00000096968	9	5056608	ENSG00000096968	N	0.211545	0.00869775	1.15e-130	591.55	0.0183949
JAK2	rs12340303	9	5176147	T	C	0.299313	ENSG00000096968	9	5056608	ENSG00000096968	N	0.21186	0.008608	9.4e-134	605.75	0.0188268
JAK2	rs12340333	9	5176215	G	C	0.29969	ENSG00000096968	9	5056608	ENSG00000096968	N	0.21186	0.00860492	7.56e-134	606.184	0.0188404
JAK2	rs12340344	9	5176281	A	C	0.296652	ENSG00000096968	9	5056608	ENSG00000096968	N	0.212946	0.00862975	1.95e-134	608.895	0.0189228
JAK2	rs12340379	9	5176352	T	C	0.299709	ENSG00000096968	9	5056608	ENSG00000096968	N	0.211672	0.0086049	1.29e-133	605.111	0.0188077
JAK2	rs1581927	9	5177462	T	C	0.299992	ENSG00000096968	9	5056608	ENSG00000096968	N	0.21196	0.00860227	4.71e-134	607.13	0.0188691
JAK2	rs1590803	9	5177533	C	T	0.299992	ENSG00000096968	9	5056608	ENSG00000096968	N	0.211944	0.00860232	4.95e-134	607.031	0.0188662
JAK2	rs1590804	9	5177573	C	T	0.299974	ENSG00000096968	9	5056608	ENSG00000096968	N	0.211841	0.00860247	6.72e-134	606.42	0.0188472
JAK2	rs7022901	9	5177680	G	C	0.299664	ENSG00000096968	9	5056608	ENSG00000096968	N	0.211869	0.00860521	7.53e-134	606.194	0.0188411
JAK2	rs7038813	9	5177685	G	A	0.299313	ENSG00000096968	9	5056608	ENSG00000096968	N	0.212072	0.00860787	5.07e-134	606.981	0.0188645
JAK2	rs12341844	9	5177872	T	C	0.300306	ENSG00000096968	9	5056608	ENSG00000096968	N	0.211435	0.00860016	1.83e-133	604.423	0.0187869
JAK2	rs60460912	9	5177937	A	G	0.300106	ENSG00000096968	9	5056608	ENSG00000096968	N	0.211828	0.00860138	6.46e-134	606.5	0.0188497
JAK2	rs61131640	9	5178001	G	A	0.299136	ENSG00000096968	9	5056608	ENSG00000096968	N	0.212113	0.00860946	5.05e-134	606.992	0.0188654
JAK2	rs12343038	9	5178579	T	C	0.300087	ENSG00000096968	9	5056608	ENSG00000096968	N	0.211798	0.00860163	7.16e-134	606.292	0.0188436
JAK2	rs7030853	9	5179002	T	C	0.300049	ENSG00000096968	9	5056608	ENSG00000096968	N	0.211887	0.00860182	5.63e-134	606.775	0.0188581
JAK2	rs7874624	9	5179865	G	A	0.3002	ENSG00000096968	9	5056608	ENSG00000096968	N	0.211971	0.00860049	4.02e-134	607.444	0.0188785
JAK2	rs11795305	9	5179920	C	G	0.289484	ENSG00000096968	9	5056608	ENSG00000096968	N	0.211707	0.00869419	5.74e-131	592.942	0.0184374
JAK2	rs113657238	9	5180065	C	T	0.11686	ENSG00000096968	9	5056608	ENSG00000096968	N	0.197944	0.012339	6.48e-58	257.35	0.00808742
JAK2	rs62543572	9	5180068	C	G	0.289238	ENSG00000096968	9	5056608	ENSG00000096968	N	0.211541	0.00869659	1.08e-130	591.686	0.0183992
JAK2	rs10974990	9	5180315	T	C	0.296663	ENSG00000096968	9	5056608	ENSG00000096968	N	0.212951	0.00862981	1.93e-134	608.915	0.0189241
JAK2	rs12115301	9	5180548	T	C	0.294855	ENSG00000096968	9	5056608	ENSG00000096968	N	0.213216	0.00864553	2.74e-134	608.214	0.0189041
JAK2	rs7029244	9	5180961	C	A	0.299992	ENSG00000096968	9	5056608	ENSG00000096968	N	0.212071	0.00860217	3.4e-134	607.78	0.0188888
JAK2	rs7032616	9	5180996	C	T	0.300929	ENSG00000096968	9	5056608	ENSG00000096968	N	0.211321	0.00859511	1.77e-133	604.481	0.0187889
JAK2	rs7047795	9	5181467	T	C	0.300256	ENSG00000096968	9	5056608	ENSG00000096968	N	0.211032	0.00858517	2.02e-133	604.225	0.0187136
JAK2	rs7036536	9	5181610	C	T	0.299372	ENSG00000096968	9	5056608	ENSG00000096968	N	0.211538	0.00859219	7.75e-134	606.135	0.0187718
JAK2	rs10974993	9	5182159	T	C	0.297523	ENSG00000096968	9	5056608	ENSG00000096968	N	0.211621	0.00860787	1.85e-133	604.402	0.0187198
JAK2	rs9657576	9	5183028	G	T	0.297928	ENSG00000096968	9	5056608	ENSG00000096968	N	0.212325	0.00861946	5.57e-134	606.795	0.0188593
JAK2	rs7045342	9	5183892	C	T	0.264422	ENSG00000096968	9	5056608	ENSG00000096968	N	0.201439	0.00893608	1.6e-112	508.151	0.015785
JAK2	rs12349508	9	5184222	G	T	0.26141	ENSG00000096968	9	5056608	ENSG00000096968	N	0.201998	0.008986	6.63e-112	505.314	0.0157561
JAK2	rs7856912	9	5184449	A	G	0.263486	ENSG00000096968	9	5056608	ENSG00000096968	N	0.201043	0.00896345	2.04e-111	503.069	0.0156872
JAK2	rs12682672	9	5187941	C	T	0.290573	ENSG00000096968	9	5056608	ENSG00000096968	N	0.206655	0.00868861	4.82e-125	565.707	0.017607
JAK2	rs10758677	9	5188078	G	A	0.483915	ENSG00000096968	9	5056608	ENSG00000096968	N	0.179662	0.00788482	6.34e-115	519.193	0.0161225
JAK2	rs11999802	9	5189773	G	T	0.258522	ENSG00000096968	9	5056608	ENSG00000096968	N	0.194845	0.00900717	8.94e-104	467.953	0.0145547
JAK2	rs1322222	9	5190444	G	A	0.292927	ENSG00000096968	9	5056608	ENSG00000096968	N	0.205696	0.00865192	6.12e-125	565.232	0.0175269
JAK2	rs7850294	9	5191128	G	A	0.293115	ENSG00000096968	9	5056608	ENSG00000096968	N	0.205907	0.00865017	3.05e-125	566.621	0.0175695
JAK2	rs6476945	9	5191793	T	C	0.293047	ENSG00000096968	9	5056608	ENSG00000096968	N	0.205888	0.00866649	9.35e-125	564.385	0.0175639
JAK2	rs10122037	9	5192874	T	C	0.292363	ENSG00000096968	9	5056608	ENSG00000096968	N	0.206129	0.00867284	7.3e-125	564.879	0.0175809
JAK2	rs16922772	9	5194521	A	C	0.290045	ENSG00000096968	9	5056608	ENSG00000096968	N	0.207306	0.00869295	1.07e-125	568.708	0.017699
JAK2	rs6476946	9	5195275	C	G	0.293521	ENSG00000096968	9	5056608	ENSG00000096968	N	0.204143	0.00866467	9.82e-123	555.092	0.0172837
JAK2	rs2224571	9	5196253	C	A	0.29211	ENSG00000096968	9	5056608	ENSG00000096968	N	0.202018	0.00866272	2.75e-120	543.841	0.0168781
JAK2	rs11794946	9	5196258	A	C	0.0435603	ENSG00000096968	9	5056608	ENSG00000096968	N	-0.257824	0.0204996	2.83e-36	158.182	0.00553892
JAK2	rs2038588	9	5196262	T	C	0.506117	ENSG00000096968	9	5056608	ENSG00000096968	N	0.179343	0.00793848	5.24e-113	510.381	0.0160795
JAK2	rs7874785	9	5196695	C	T	0.292472	ENSG00000096968	9	5056608	ENSG00000096968	N	0.202376	0.00867509	2.28e-120	544.214	0.0169502
JAK2	rs7848872	9	5197027	A	T	0.260061	ENSG00000096968	9	5056608	ENSG00000096968	N	0.191404	0.00900903	3.6e-100	451.384	0.0140995
JAK2	rs16922773	9	5197436	G	T	0.260259	ENSG00000096968	9	5056608	ENSG00000096968	N	0.191465	0.00900656	2.76e-100	451.919	0.0141154
JAK2	rs11790596	9	5198335	C	T	0.294179	ENSG00000096968	9	5056608	ENSG00000096968	N	0.202971	0.00865947	1.7e-121	549.396	0.0171082
JAK2	rs7036761	9	5198781	T	G	0.260618	ENSG00000096968	9	5056608	ENSG00000096968	N	0.191424	0.0090026	2.49e-100	452.123	0.014122
JAK2	rs7869015	9	5199750	T	C	0.293813	ENSG00000096968	9	5056608	ENSG00000096968	N	0.202258	0.00866268	1.44e-120	545.139	0.0169759
JAK2	rs10491651	9	5200060	G	A	0.289752	ENSG00000096968	9	5056608	ENSG00000096968	N	0.202235	0.00868289	5.44e-120	542.48	0.0168337
JAK2	rs16922779	9	5200127	A	G	0.290466	ENSG00000096968	9	5056608	ENSG00000096968	N	0.202173	0.00867651	4.31e-120	542.945	0.0168479
JAK2	rs16922785	9	5200409	G	C	0.259711	ENSG00000096968	9	5056608	ENSG00000096968	N	0.191921	0.00901224	1.25e-100	453.502	0.0141634
JAK2	rs16922786	9	5200714	G	A	0.290555	ENSG00000096968	9	5056608	ENSG00000096968	N	0.202864	0.00867556	6.31e-121	546.783	0.0169663
JAK2	rs62543573	9	5201675	G	A	0.29211	ENSG00000096968	9	5056608	ENSG00000096968	N	0.201853	0.00867834	1.14e-119	541	0.0168505
JAK2	rs17492549	9	5202830	C	A	0.291819	ENSG00000096968	9	5056608	ENSG00000096968	N	0.201817	0.00866465	5.34e-120	542.517	0.0168346
JAK2	rs10491650	9	5203054	C	T	0.292021	ENSG00000096968	9	5056608	ENSG00000096968	N	0.202296	0.00867843	3.49e-120	543.366	0.0169215
JAK2	rs17426903	9	5203292	C	A	0.259994	ENSG00000096968	9	5056608	ENSG00000096968	N	0.191568	0.00900928	2.48e-100	452.133	0.0141213
JAK2	rs4560849	9	5203866	G	C	0.292352	ENSG00000096968	9	5056608	ENSG00000096968	N	0.202545	0.00867542	1.48e-120	545.082	0.0169745
JAK2	rs62543574	9	5204090	T	A	0.292654	ENSG00000096968	9	5056608	ENSG00000096968	N	0.201872	0.00867327	7.91e-120	541.734	0.0168721
JAK2	rs6476947	9	5204279	G	A	0.292673	ENSG00000096968	9	5056608	ENSG00000096968	N	0.202145	0.00867292	3.71e-120	543.244	0.0169184
JAK2	rs6476948	9	5204404	T	C	0.292498	ENSG00000096968	9	5056608	ENSG00000096968	N	0.201369	0.00865924	1.27e-119	540.786	0.0167829
JAK2	rs7856773	9	5204705	C	T	0.292442	ENSG00000096968	9	5056608	ENSG00000096968	N	0.201622	0.00867572	1.8e-119	540.088	0.0168232
JAK2	rs113683988	9	5206800	C	T	0.304806	ENSG00000096968	9	5056608	ENSG00000096968	N	0.196064	0.00857553	1.08e-115	522.726	0.0162913
JAK2	rs112603351	9	5206829	A	G	0.304915	ENSG00000096968	9	5056608	ENSG00000096968	N	0.194936	0.00857517	2.13e-114	516.772	0.0161076
JAK2	rs72701680	9	5207294	T	A	0.308015	ENSG00000096968	9	5056608	ENSG00000096968	N	0.190531	0.00855404	6.63e-110	496.122	0.015475
JAK2	rs72701682	9	5208025	G	A	0.296871	ENSG00000096968	9	5056608	ENSG00000096968	N	0.193528	0.0086425	4.65e-111	501.428	0.0156358
JAK2	rs6476949	9	5208048	A	G	0.308338	ENSG00000096968	9	5056608	ENSG00000096968	N	0.194018	0.00854855	4.91e-114	515.109	0.0160559
JAK2	rs1590268	9	5209433	A	T	0.306123	ENSG00000096968	9	5056608	ENSG00000096968	N	0.194898	0.00856551	1.32e-114	517.736	0.016137
JAK2	rs7858422	9	5209797	T	G	0.305923	ENSG00000096968	9	5056608	ENSG00000096968	N	0.19515	0.00856688	7.31e-115	518.91	0.0161729
JAK2	rs7874495	9	5209804	G	A	0.309421	ENSG00000096968	9	5056608	ENSG00000096968	N	0.19546	0.00853895	5.79e-116	523.971	0.0163271
JAK2	rs7850228	9	5210671	G	C	0.306689	ENSG00000096968	9	5056608	ENSG00000096968	N	0.195125	0.00856089	5.43e-115	519.503	0.0161913
JAK2	rs7868706	9	5210936	G	T	0.305368	ENSG00000096968	9	5056608	ENSG00000096968	N	0.195427	0.00857113	4.52e-115	519.868	0.0162023
JAK2	rs12342390	9	5211297	A	G	0.304884	ENSG00000096968	9	5056608	ENSG00000096968	N	0.195882	0.00857462	1.66e-115	521.866	0.0162634
JAK2	rs10815172	9	5212254	A	T	0.305998	ENSG00000096968	9	5056608	ENSG00000096968	N	0.195183	0.00856622	6.43e-115	519.165	0.0161806
JAK2	rs10975003	9	5213687	C	T	0.336473	ENSG00000096968	9	5056608	ENSG00000096968	N	0.179289	0.00839785	3.95e-101	455.797	0.0143531
JAK2	rs4008433	9	5215064	T	G	0.474209	ENSG00000096968	9	5056608	ENSG00000096968	N	-0.166841	0.00853337	4e-85	382.265	0.0138809
JAK2	rs12343727	9	5215926	G	A	0.333604	ENSG00000096968	9	5056608	ENSG00000096968	N	0.177946	0.00838142	4.94e-100	450.756	0.0140789
JAK2	rs12347799	9	5215954	A	G	0.33351	ENSG00000096968	9	5056608	ENSG00000096968	N	0.17778	0.00838213	7.82e-100	449.839	0.0140507
JAK2	rs10283734	9	5217139	T	A	0.292533	ENSG00000096968	9	5056608	ENSG00000096968	N	0.200235	0.00867569	7.35e-118	532.687	0.0165955
JAK2	rs6476950	9	5218416	T	A	0.292088	ENSG00000096968	9	5056608	ENSG00000096968	N	0.19947	0.00868001	7.32e-117	528.098	0.0164543
JAK2	rs1575281	9	5219131	C	T	0.319568	ENSG00000096968	9	5056608	ENSG00000096968	N	0.181649	0.00847338	5.96e-102	459.571	0.0143497
JAK2	rs10975009	9	5220397	G	T	0.32121	ENSG00000096968	9	5056608	ENSG00000096968	N	0.181901	0.00846161	1.65e-102	462.13	0.0144286
JAK2	rs61657529	9	5220489	C	A	0.318178	ENSG00000096968	9	5056608	ENSG00000096968	N	0.182538	0.00848264	1.03e-102	463.068	0.014457
JAK2	rs6476951	9	5221614	G	A	0.321569	ENSG00000096968	9	5056608	ENSG00000096968	N	0.182046	0.00845899	9.9e-103	463.154	0.0144601
JAK2	rs4142064	9	5221818	T	C	0.313165	ENSG00000096968	9	5056608	ENSG00000096968	N	0.178336	0.00850677	1.4e-97	439.49	0.0136815
JAK2	rs4425810	9	5222208	G	A	0.316603	ENSG00000096968	9	5056608	ENSG00000096968	N	0.178902	0.00848094	8.92e-99	444.982	0.01385
JAK2	rs60768043	9	5224676	G	T	0.29071	ENSG00000096968	9	5056608	ENSG00000096968	N	0.176613	0.00870795	1.86e-91	411.352	0.0128635
JAK2	rs7036833	9	5226484	A	G	0.289405	ENSG00000096968	9	5056608	ENSG00000096968	N	0.177623	0.00871881	2.94e-92	415.034	0.0129765
JAK2	rs72701688	9	5228619	A	G	0.0130964	ENSG00000096968	9	5056608	ENSG00000096968	N	0.408871	0.0600274	9.67e-12	46.3953	0.00432145
JAK2	rs116994058	9	5228785	C	T	0.0493922	ENSG00000096968	9	5056608	ENSG00000096968	N	-0.253453	0.0192922	2e-39	172.596	0.00603232
JAK2	rs10114531	9	5229116	G	A	0.295389	ENSG00000096968	9	5056608	ENSG00000096968	N	0.173541	0.00865282	1.79e-89	402.243	0.0125365
JAK2	rs10115208	9	5229353	C	T	0.295459	ENSG00000096968	9	5056608	ENSG00000096968	N	0.173933	0.00866813	1.47e-89	402.637	0.012595
JAK2	rs74332040	9	5229392	A	G	0.0390067	ENSG00000096968	9	5056608	ENSG00000096968	N	0.146927	0.0208804	1.97e-12	49.5137	0.00161843
JAK2	rs2093446	9	5230371	C	G	0.281837	ENSG00000096968	9	5056608	ENSG00000096968	N	0.173812	0.0087917	5.4e-87	390.853	0.0122296
JAK2	rs2093447	9	5230374	T	G	0.281837	ENSG00000096968	9	5056608	ENSG00000096968	N	0.173812	0.0087917	5.4e-87	390.853	0.0122296
JAK2	rs2093448	9	5230444	G	T	0.289042	ENSG00000096968	9	5056608	ENSG00000096968	N	0.172392	0.00872579	7.04e-87	390.324	0.0122143
JAK2	rs2104166	9	5230447	C	T	0.288812	ENSG00000096968	9	5056608	ENSG00000096968	N	0.171858	0.00871191	1.27e-86	389.146	0.012133
JAK2	rs12720	9	5231712	A	T	0.266125	ENSG00000096968	9	5056608	ENSG00000096968	N	0.188843	0.00892689	2.51e-99	447.509	0.0139296
JAK2	rs3780382	9	5232299	A	G	0.264302	ENSG00000096968	9	5056608	ENSG00000096968	N	0.190768	0.00894558	6.6e-101	454.772	0.0141528
JAK2	rs3780383	9	5232409	C	G	0.258012	ENSG00000096968	9	5056608	ENSG00000096968	N	0.194036	0.00903039	2.06e-102	461.691	0.0144156
JAK2	rs1555476	9	5233054	C	T	0.257814	ENSG00000096968	9	5056608	ENSG00000096968	N	0.196352	0.00903125	8.33e-105	472.688	0.0147543
JAK2	rs7027871	9	5236822	G	C	0.290492	ENSG00000096968	9	5056608	ENSG00000096968	N	0.199554	0.0086941	1.38e-116	526.831	0.0164151
JAK2	rs6476952	9	5236924	C	T	0.28683	ENSG00000096968	9	5056608	ENSG00000096968	N	0.197891	0.00872866	8.58e-114	513.993	0.0160214
JAK2	rs7847811	9	5237081	C	T	0.284763	ENSG00000096968	9	5056608	ENSG00000096968	N	0.199175	0.00874687	8.89e-115	518.519	0.0161597
JAK2	rs76521383	9	5237404	C	T	0.0361671	ENSG00000096968	9	5056608	ENSG00000096968	N	-0.175411	0.0242595	4.81e-13	52.2817	0.00214516
JAK2	rs7848312	9	5237442	C	T	0.284415	ENSG00000096968	9	5056608	ENSG00000096968	N	0.198564	0.00873469	2.12e-114	516.78	0.0160489
JAK2	rs7859361	9	5237479	T	C	0.284612	ENSG00000096968	9	5056608	ENSG00000096968	N	0.199177	0.00874826	9.61e-115	518.364	0.0161549
JAK2	rs7035915	9	5238253	T	C	0.294164	ENSG00000096968	9	5056608	ENSG00000096968	N	0.198	0.00866278	1.26e-115	522.415	0.01628
JAK2	rs10118434	9	5238460	C	T	0.284482	ENSG00000096968	9	5056608	ENSG00000096968	N	0.198583	0.00873422	1.97e-114	516.935	0.0160542
JAK2	rs1575283	9	5238588	T	C	0.292419	ENSG00000096968	9	5056608	ENSG00000096968	N	0.196872	0.00867981	6.81e-114	514.455	0.0160391
JAK2	rs10975023	9	5239549	A	G	0.283716	ENSG00000096968	9	5056608	ENSG00000096968	N	0.198898	0.00875709	3.35e-114	515.871	0.016079
JAK2	rs10120337	9	5243511	A	G	0.294055	ENSG00000096968	9	5056608	ENSG00000096968	N	0.198235	0.00864764	2.7e-116	525.491	0.0163151
JAK2	rs10118267	9	5243736	C	T	0.285065	ENSG00000096968	9	5056608	ENSG00000096968	N	0.199136	0.00874401	8.3e-115	518.655	0.0161637
JAK2	rs7023639	9	5244058	C	A	0.287669	ENSG00000096968	9	5056608	ENSG00000096968	N	0.196679	0.00872168	1.32e-112	508.529	0.0158533
JAK2	rs10283467	9	5244356	G	C	0.284698	ENSG00000096968	9	5056608	ENSG00000096968	N	0.199492	0.00874735	4e-115	520.113	0.0162089
JAK2	rs10283473	9	5244708	A	C	0.284178	ENSG00000096968	9	5056608	ENSG00000096968	N	0.199236	0.00875232	1.05e-114	518.19	0.0161496
JAK2	rs7870536	9	5245493	T	C	0.288906	ENSG00000096968	9	5056608	ENSG00000096968	N	0.196459	0.00869465	4.81e-113	510.552	0.0158583
JAK2	rs10975024	9	5246403	T	A	0.290014	ENSG00000096968	9	5056608	ENSG00000096968	N	0.201652	0.00871014	1.41e-118	535.988	0.0167457
JAK2	rs1120679	9	5248073	G	C	0.294689	ENSG00000096968	9	5056608	ENSG00000096968	N	0.199207	0.00865703	3.62e-117	529.507	0.0164962
JAK2	rs6476953	9	5248742	T	C	0.294216	ENSG00000096968	9	5056608	ENSG00000096968	N	0.198774	0.00864588	5.79e-117	528.568	0.0164092
JAK2	rs11790680	9	5248768	T	C	0.281837	ENSG00000096968	9	5056608	ENSG00000096968	N	0.200155	0.00877396	3.45e-115	520.405	0.0162175
JAK2	rs10975027	9	5248827	A	G	0.283291	ENSG00000096968	9	5056608	ENSG00000096968	N	0.199355	0.00876062	1.26e-114	517.827	0.0161384
JAK2	rs10975028	9	5249020	T	G	0.283158	ENSG00000096968	9	5056608	ENSG00000096968	N	0.199439	0.00876185	1.09e-114	518.118	0.0161474
JAK2	rs1853221	9	5249364	G	A	0.28164	ENSG00000096968	9	5056608	ENSG00000096968	N	0.200372	0.00877585	2.2e-115	521.31	0.0162458
JAK2	rs11792629	9	5250273	T	G	0.294229	ENSG00000096968	9	5056608	ENSG00000096968	N	0.198987	0.0086614	8.48e-117	527.805	0.0164448
JAK2	rs10975029	9	5251068	C	T	0.291374	ENSG00000096968	9	5056608	ENSG00000096968	N	0.196564	0.0092553	4.26e-100	451.052	0.0159553
JAK2	rs4358852	9	5251238	T	C	0.295267	ENSG00000096968	9	5056608	ENSG00000096968	N	0.198645	0.00865262	1.23e-116	527.06	0.016422
JAK2	rs2208685	9	5251758	C	T	0.285987	ENSG00000096968	9	5056608	ENSG00000096968	N	0.197386	0.00873737	5.31e-113	510.354	0.0159116
JAK2	rs11506668	9	5252789	T	C	0.283819	ENSG00000096968	9	5056608	ENSG00000096968	N	0.199205	0.00875572	1.39e-114	517.627	0.0161322
JAK2	rs10975031	9	5253153	T	G	0.29421	ENSG00000096968	9	5056608	ENSG00000096968	N	0.198758	0.00866169	1.59e-116	526.555	0.0164064
JAK2	rs28872016	9	5253558	G	T	0.284706	ENSG00000096968	9	5056608	ENSG00000096968	N	0.198771	0.00874772	2.68e-114	516.317	0.0160923
JAK2	rs12349113	9	5254224	A	T	0.292473	ENSG00000096968	9	5056608	ENSG00000096968	N	0.200208	0.00868883	1.77e-117	530.934	0.0165891
JAK2	rs4500135	9	5254927	A	G	0.286076	ENSG00000096968	9	5056608	ENSG00000096968	N	0.196179	0.00873693	1.17e-111	504.182	0.0157206
JAK2	rs147084794	9	5255920	A	G	0.29089	ENSG00000096968	9	5056608	ENSG00000096968	N	0.194641	0.0092613	4.62e-98	441.697	0.0156294
JAK2	rs6476955	9	5256533	G	C	0.287332	ENSG00000096968	9	5056608	ENSG00000096968	N	0.19658	0.0087251	2.09e-112	507.619	0.0158263
JAK2	rs11506292	9	5257048	A	C	0.28397	ENSG00000096968	9	5056608	ENSG00000096968	N	0.197902	0.00875525	3.98e-113	510.932	0.015927
JAK2	rs11506293	9	5257430	G	A	0.282951	ENSG00000096968	9	5056608	ENSG00000096968	N	0.197717	0.00876506	1.14e-112	508.836	0.0158627
JAK2	rs72703608	9	5258127	G	A	0.280648	ENSG00000096968	9	5056608	ENSG00000096968	N	0.19817	0.00878686	1.25e-112	508.638	0.0158566
JAK2	rs113786699	9	5258890	T	C	0.0368003	ENSG00000096968	9	5056608	ENSG00000096968	N	0.210928	0.0219274	6.62e-22	92.5325	0.00315403
JAK2	rs12350079	9	5259620	T	C	0.282687	ENSG00000096968	9	5056608	ENSG00000096968	N	0.197721	0.00876757	1.3e-112	508.566	0.0158544
JAK2	rs7848416	9	5259722	T	C	0.175514	ENSG00000096968	9	5056608	ENSG00000096968	N	0.156841	0.0104888	1.48e-50	223.598	0.00711941
JAK2	rs7019418	9	5259847	C	G	0.293802	ENSG00000096968	9	5056608	ENSG00000096968	N	0.197079	0.00866639	1.78e-114	517.135	0.0161173
JAK2	rs2146040	9	5260039	C	G	0.293727	ENSG00000096968	9	5056608	ENSG00000096968	N	0.196971	0.00866713	2.47e-114	516.481	0.0160972
JAK2	rs1830610	9	5260079	T	C	0.292157	ENSG00000096968	9	5056608	ENSG00000096968	N	0.196924	0.00866522	2.49e-114	516.462	0.0160391
JAK2	rs7859286	9	5260940	T	G	0.292544	ENSG00000096968	9	5056608	ENSG00000096968	N	0.197218	0.00867792	2.46e-114	516.49	0.0160995
JAK2	rs6476956	9	5261238	G	A	0.294587	ENSG00000096968	9	5056608	ENSG00000096968	N	0.197035	0.00865966	1.33e-114	517.708	0.0161352
JAK2	rs6476957	9	5261324	G	A	0.2947	ENSG00000096968	9	5056608	ENSG00000096968	N	0.196815	0.0086589	2.27e-114	516.643	0.0161028
JAK2	rs7035456	9	5261440	A	G	0.291654	ENSG00000096968	9	5056608	ENSG00000096968	N	0.198481	0.00868459	1.32e-115	522.323	0.0162773
JAK2	rs7025005	9	5261794	C	T	0.292183	ENSG00000096968	9	5056608	ENSG00000096968	N	0.198694	0.00867978	5.63e-116	524.025	0.0163296
JAK2	rs12351715	9	5262349	G	A	0.284377	ENSG00000096968	9	5056608	ENSG00000096968	N	0.1973	0.00875201	1.56e-112	508.205	0.0158439
JAK2	rs10975033	9	5262567	T	C	0.285501	ENSG00000096968	9	5056608	ENSG00000096968	N	0.195665	0.00874277	6.14e-111	500.874	0.0156194
JAK2	rs2381215	9	5262607	T	C	0.282376	ENSG00000096968	9	5056608	ENSG00000096968	N	0.196867	0.00877124	1.45e-111	503.76	0.0157073
JAK2	rs2146041	9	5262911	G	A	0.285969	ENSG00000096968	9	5056608	ENSG00000096968	N	0.194372	0.00872359	5.62e-110	496.452	0.0154288
JAK2	rs2181115	9	5263058	A	G	0.275336	ENSG00000096968	9	5056608	ENSG00000096968	N	0.19358	0.00884412	3.38e-106	479.084	0.0149538
JAK2	rs75589511	9	5263127	T	C	0.0407083	ENSG00000096968	9	5056608	ENSG00000096968	N	0.156275	0.020351	1.6e-14	58.9668	0.0019074
JAK2	rs7043634	9	5263146	A	G	0.293744	ENSG00000096968	9	5056608	ENSG00000096968	N	0.194803	0.00872296	1.8e-110	498.728	0.0157454
JAK2	rs1322223	9	5264425	T	C	0.17599	ENSG00000096968	9	5056608	ENSG00000096968	N	0.15572	0.0104141	1.49e-50	223.586	0.00703298
JAK2	rs7041547	9	5265048	C	T	0.174302	ENSG00000096968	9	5056608	ENSG00000096968	N	0.149898	0.0105212	4.67e-46	202.984	0.00646763
JAK2	rs62554837	9	5266200	T	C	0.167086	ENSG00000096968	9	5056608	ENSG00000096968	N	0.150856	0.0106154	7.83e-46	201.954	0.00633425
JAK2	rs1555477	9	5266202	T	C	0.403501	ENSG00000096968	9	5056608	ENSG00000096968	N	0.06265	0.00813193	1.32e-14	59.3547	0.00188941
JAK2	rs1575284	9	5267043	T	G	0.17729	ENSG00000096968	9	5056608	ENSG00000096968	N	0.142752	0.0103708	4.15e-43	189.47	0.00594464
JAK2	rs1575285	9	5267440	G	A	0.293711	ENSG00000096968	9	5056608	ENSG00000096968	N	0.189384	0.00867286	1.05e-105	476.828	0.0148806
JAK2	rs1322224	9	5267889	A	C	0.298752	ENSG00000096968	9	5056608	ENSG00000096968	N	0.192511	0.00861146	1.07e-110	499.755	0.0155283
JAK2	rs7862042	9	5268139	A	G	0.291097	ENSG00000096968	9	5056608	ENSG00000096968	N	0.189855	0.0086798	4.68e-106	478.437	0.0148764
JAK2	rs13440043	9	5268264	G	A	0.287887	ENSG00000096968	9	5056608	ENSG00000096968	N	0.192154	0.00872293	1.53e-107	485.26	0.0151391
JAK2	rs16922908	9	5270239	A	G	0.115297	ENSG00000096968	9	5056608	ENSG00000096968	N	0.128404	0.0124824	8.08e-25	105.818	0.00336359
JAK2	rs2381216	9	5270603	T	C	0.0899353	ENSG00000096968	9	5056608	ENSG00000096968	N	0.159358	0.0152149	1.14e-25	109.701	0.004157
JAK2	rs59966455	9	5271028	C	A	0.124928	ENSG00000096968	9	5056608	ENSG00000096968	N	0.131299	0.0120799	1.62e-27	118.14	0.00376926
JAK2	rs10758678	9	5271598	T	C	0.428901	ENSG00000096968	9	5056608	ENSG00000096968	N	0.0641812	0.0083003	1.06e-14	59.7899	0.00201797
JAK2	rs12683801	9	5272381	C	T	0.362614	ENSG00000096968	9	5056608	ENSG00000096968	N	0.105911	0.00828478	2.02e-37	163.426	0.00518512
JAK2	rs7861755	9	5273180	T	C	0.483013	ENSG00000096968	9	5056608	ENSG00000096968	N	0.157182	0.0079005	4.48e-88	395.819	0.0123388
JAK2	rs7861763	9	5273194	T	C	0.484052	ENSG00000096968	9	5056608	ENSG00000096968	N	0.157033	0.00791449	1.31e-87	393.673	0.0123171
JAK2	rs12001578	9	5273896	C	T	0.493321	ENSG00000096968	9	5056608	ENSG00000096968	N	0.147992	0.00811048	2.19e-74	332.953	0.0109489
JAK2	rs12684195	9	5274545	C	A	0.416715	ENSG00000096968	9	5056608	ENSG00000096968	N	0.0461001	0.00815498	1.58e-08	31.9564	0.00103313
JAK2	rs12684204	9	5274648	G	A	0.300799	ENSG00000096968	9	5056608	ENSG00000096968	N	0.0669113	0.00869949	1.46e-14	59.1577	0.00188325
JAK2	rs7869831	9	5275005	G	C	0.278798	ENSG00000096968	9	5056608	ENSG00000096968	N	0.0496445	0.0090884	4.7e-08	29.8378	0.000991103
JAK2	rs6476958	9	5280843	T	G	0.39123	ENSG00000096968	9	5056608	ENSG00000096968	N	0.0497954	0.00819407	1.22e-09	36.93	0.00118112
JAK2	rs10975039	9	5281319	T	C	0.390541	ENSG00000096968	9	5056608	ENSG00000096968	N	0.0495115	0.00819672	1.54e-09	36.4865	0.00116695
JAK2	rs75574230	9	5281822	A	T	0.148426	ENSG00000096968	9	5056608	ENSG00000096968	N	0.0615158	0.0112803	4.94e-08	29.7394	0.000956612
JAK2	rs2224572	9	5288707	A	T	0.392181	ENSG00000096968	9	5056608	ENSG00000096968	N	0.0463571	0.00817614	1.43e-08	32.1467	0.00102453
JAK2	rs10975041	9	5291710	G	A	0.120861	ENSG00000096968	9	5056608	ENSG00000096968	N	0.0699492	0.0121808	9.32e-09	32.9772	0.00103977
JAK2	rs7854664	9	5296168	G	C	0.441365	ENSG00000096968	9	5056608	ENSG00000096968	N	0.0536481	0.00820533	6.23e-11	42.7481	0.00141927
JAK2	rs7872877	9	5296199	T	C	0.569651	ENSG00000096968	9	5056608	ENSG00000096968	N	-0.0586432	0.00879366	2.58e-11	44.473	0.00168615
JAK2	rs7854773	9	5296204	C	A	0.556338	ENSG00000096968	9	5056608	ENSG00000096968	N	-0.0689604	0.00862673	1.31e-15	63.9009	0.00234758
JAK2	rs7047392	9	5297563	G	A	0.287579	ENSG00000096968	9	5056608	ENSG00000096968	N	0.0487065	0.00881949	3.34e-08	30.4991	0.00097207
JAK2	rs6476959	9	5298526	T	C	0.459436	ENSG00000096968	9	5056608	ENSG00000096968	N	0.0635763	0.00802083	2.26e-15	62.8278	0.00200767
JAK2	rs10975043	9	5299385	C	A	0.465181	ENSG00000096968	9	5056608	ENSG00000096968	N	0.0644976	0.00810638	1.77e-15	63.3043	0.00206988
JAK2	rs62557688	9	5308318	G	A	0.0445528	ENSG00000096968	9	5056608	ENSG00000096968	N	0.141765	0.0213643	3.23e-11	44.0312	0.001711
JAK2	rs4742076	9	5309831	T	C	0.278276	ENSG00000096968	9	5056608	ENSG00000096968	N	0.0504741	0.0090271	2.25e-08	31.2637	0.00102333
JAK2	rs10115467	9	5311171	G	A	0.464827	ENSG00000096968	9	5056608	ENSG00000096968	N	0.0610936	0.00810755	4.87e-14	56.7822	0.00185698
JAK2	rs1407387	9	5316139	T	C	0.455864	ENSG00000096968	9	5056608	ENSG00000096968	N	0.0518316	0.00818127	2.37e-10	40.1373	0.00133279
JAK2	rs1407388	9	5316296	A	C	0.457928	ENSG00000096968	9	5056608	ENSG00000096968	N	0.0488221	0.00824892	3.25e-09	35.0299	0.00118336
JAK2	rs2025169	9	5318233	C	T	0.0600327	ENSG00000096968	9	5056608	ENSG00000096968	N	-0.131042	0.0184973	1.4e-12	50.1885	0.00193799
JAK2	rs77845561	9	5360042	C	T	0.0224315	ENSG00000096968	9	5056608	ENSG00000096968	N	-0.196188	0.0308113	1.92e-10	40.5438	0.00168803
JAK2	rs1475105	9	5377398	C	T	0.0713515	ENSG00000096968	9	5056608	ENSG00000096968	N	-0.106538	0.0166097	1.42e-10	41.142	0.00150416
JAK2	rs78745832	9	5458585	T	C	0.0853091	ENSG00000096968	9	5056608	ENSG00000096968	N	0.0992782	0.0143528	4.61e-12	47.8448	0.00153818
JAK2	rs2297136	9	5467955	G	A	0.495396	ENSG00000096968	9	5056608	ENSG00000096968	N	-0.0510192	0.00798148	1.64e-10	40.8602	0.00130137
JAK3	rs3212797	19	17937786	T	C	0.10307	ENSG00000105639	19	17947234	ENSG00000105639	N	-0.0928101	0.0156509	3.03e-09	35.1651	0.00159262
TYK2	rs191571564	19	10140657	T	G	0.0199896	ENSG00000105397	19	10476280	ENSG00000105397	N	-0.629668	0.114215	3.53e-08	30.3932	0.0155342
TYK2	rs80161551	19	10337776	C	G	0.0239476	ENSG00000105397	19	10476280	ENSG00000105397	N	-0.430006	0.0674858	1.87e-10	40.5998	0.00864399
TYK2	rs75055018	19	10343468	G	C	0.0235858	ENSG00000105397	19	10476280	ENSG00000105397	N	-0.364423	0.0643243	1.47e-08	32.0968	0.00611683
TYK2	rs2163857	19	10344599	C	G	0.369523	ENSG00000105397	19	10476280	ENSG00000105397	N	0.0660002	0.00969451	9.9e-12	46.3488	0.0020297
TYK2	rs79918623	19	10346317	A	G	0.0236254	ENSG00000105397	19	10476280	ENSG00000105397	N	-0.445022	0.0679174	5.66e-11	42.934	0.00913668
TYK2	rs138119840	19	10347878	T	C	0.0233033	ENSG00000105397	19	10476280	ENSG00000105397	N	-0.441332	0.0683833	1.09e-10	41.6515	0.00886621
TYK2	rs117539637	19	10347927	T	C	0.023518	ENSG00000105397	19	10476280	ENSG00000105397	N	-0.437572	0.0680791	1.3e-10	41.3115	0.00879415
TYK2	rs11878588	19	10351289	G	T	0.062983	ENSG00000105397	19	10476280	ENSG00000105397	N	-0.0997911	0.0166307	1.97e-09	36.005	0.0011754
TYK2	rs147239058	19	10352185	A	G	0.0229811	ENSG00000105397	19	10476280	ENSG00000105397	N	-0.464364	0.0688212	1.51e-11	45.5274	0.00968324
TYK2	rs76134468	19	10352357	T	C	0.0230885	ENSG00000105397	19	10476280	ENSG00000105397	N	-0.457289	0.0686744	2.76e-11	44.3396	0.00943327
TYK2	rs117591554	19	10352440	A	G	0.0229811	ENSG00000105397	19	10476280	ENSG00000105397	N	-0.464875	0.0688214	1.43e-11	45.6274	0.00970457
TYK2	rs74204086	19	10357790	A	C	0.0229811	ENSG00000105397	19	10476280	ENSG00000105397	N	-0.463035	0.0688242	1.72e-11	45.2632	0.0096279
TYK2	rs144427215	19	10359857	G	A	0.0230105	ENSG00000105397	19	10476280	ENSG00000105397	N	-0.383635	0.0650869	3.76e-09	34.7416	0.00661732
TYK2	rs117576526	19	10359885	A	G	0.0229811	ENSG00000105397	19	10476280	ENSG00000105397	N	-0.465836	0.0688191	1.3e-11	45.8193	0.00974473
TYK2	rs151009655	19	10361147	A	G	0.0229811	ENSG00000105397	19	10476280	ENSG00000105397	N	-0.470858	0.0688107	7.77e-12	46.8239	0.00995597
TYK2	rs111870775	19	10361421	G	A	0.0237776	ENSG00000105397	19	10476280	ENSG00000105397	N	-0.374114	0.0640584	5.21e-09	34.108	0.00649763
TYK2	rs77782871	19	10361825	T	C	0.0229811	ENSG00000105397	19	10476280	ENSG00000105397	N	-0.46525	0.0688199	1.38e-11	45.703	0.00972023
TYK2	rs76560514	19	10368105	A	C	0.0473172	ENSG00000105397	19	10476280	ENSG00000105397	N	-0.113625	0.0191785	3.13e-09	35.1009	0.00116398
TYK2	rs117454376	19	10368610	A	G	0.0249141	ENSG00000105397	19	10476280	ENSG00000105397	N	-0.409817	0.0662148	6.05e-10	38.3063	0.00816015
TYK2	rs78623539	19	10369434	T	C	0.0239992	ENSG00000105397	19	10476280	ENSG00000105397	N	-0.453226	0.0665647	9.84e-12	46.3598	0.00962291
TYK2	rs74457164	19	10370369	A	G	0.0239992	ENSG00000105397	19	10476280	ENSG00000105397	N	-0.453226	0.0665647	9.84e-12	46.3598	0.00962291
TYK2	rs35373372	19	10371614	A	G	0.02867	ENSG00000105397	19	10476280	ENSG00000105397	N	0.250649	0.026955	1.42e-20	86.4676	0.0034991
TYK2	rs148055837	19	10374748	A	G	0.0233033	ENSG00000105397	19	10476280	ENSG00000105397	N	-0.470721	0.0683413	5.67e-12	47.4417	0.0100864
TYK2	rs112387158	19	10377929	T	C	0.0587687	ENSG00000105397	19	10476280	ENSG00000105397	N	0.108198	0.0195423	3.08e-08	30.654	0.00129512
TYK2	rs12977237	19	10378150	G	A	0.027683	ENSG00000105397	19	10476280	ENSG00000105397	N	-0.446858	0.0694396	1.23e-10	41.4119	0.0107495
TYK2	rs75508516	19	10379222	A	G	0.048317	ENSG00000105397	19	10476280	ENSG00000105397	N	-0.122026	0.0218489	2.34e-08	31.1922	0.00136939
TYK2	rs5030390	19	10382537	A	G	0.0612041	ENSG00000105397	19	10476280	ENSG00000105397	N	0.120351	0.0197096	1.02e-09	37.2858	0.00166449
TYK2	rs11575071	19	10382844	G	C	0.0226015	ENSG00000105397	19	10476280	ENSG00000105397	N	-0.691349	0.0825412	5.48e-17	70.1541	0.0211171
TYK2	rs11575072	19	10382888	C	G	0.0226015	ENSG00000105397	19	10476280	ENSG00000105397	N	-0.687801	0.0825493	7.95e-17	69.4223	0.0209009
TYK2	rs5030347	19	10384604	A	C	0.187113	ENSG00000105397	19	10476280	ENSG00000105397	N	0.115436	0.0121236	1.71e-21	90.6608	0.00405365
TYK2	rs147255904	19	10391597	T	A	0.04254	ENSG00000105397	19	10476280	ENSG00000105397	N	-0.141656	0.0235622	1.83e-09	36.1442	0.00163462
TYK2	rs2358581	19	10391611	T	G	0.314816	ENSG00000105397	19	10476280	ENSG00000105397	N	0.0774334	0.00946943	2.91e-16	66.8666	0.00258673
TYK2	rs5030397	19	10392387	T	G	0.0279379	ENSG00000105397	19	10476280	ENSG00000105397	N	-0.185868	0.0298449	4.73e-10	38.7855	0.00187641
TYK2	rs281434	19	10392620	A	G	0.183712	ENSG00000105397	19	10476280	ENSG00000105397	N	0.165658	0.0119647	1.35e-43	191.7	0.00823068
TYK2	rs12462944	19	10392638	C	G	0.407723	ENSG00000105397	19	10476280	ENSG00000105397	N	-0.0821373	0.00945172	3.62e-18	75.5195	0.00325837
TYK2	rs5030377	19	10393234	G	A	0.405566	ENSG00000105397	19	10476280	ENSG00000105397	N	-0.0711917	0.00946346	5.36e-14	56.5925	0.00244373
TYK2	rs185380354	19	10393373	G	T	0.0209407	ENSG00000105397	19	10476280	ENSG00000105397	N	-0.553312	0.0719166	1.43e-14	59.1946	0.0125537
TYK2	rs13306429	19	10395248	T	C	0.0289074	ENSG00000105397	19	10476280	ENSG00000105397	N	-0.745679	0.0919456	5.06e-16	65.7721	0.0312179
TYK2	rs5498	19	10395683	G	A	0.436291	ENSG00000105397	19	10476280	ENSG00000105397	N	-0.0670812	0.00929103	5.2e-13	52.1283	0.00221342
TYK2	rs34031043	19	10397071	T	C	0.028297	ENSG00000105397	19	10476280	ENSG00000105397	N	-0.761016	0.0956074	1.72e-15	63.3585	0.0318487
TYK2	rs114170067	19	10397133	T	C	0.0457232	ENSG00000105397	19	10476280	ENSG00000105397	N	-0.144474	0.0223305	9.81e-11	41.8584	0.00182146
TYK2	rs923366	19	10397223	T	C	0.433076	ENSG00000105397	19	10476280	ENSG00000105397	N	-0.0615635	0.00883036	3.13e-12	48.606	0.00186108
TYK2	rs3093030	19	10397403	T	C	0.428737	ENSG00000105397	19	10476280	ENSG00000105397	N	-0.0551474	0.00880921	3.84e-10	39.1901	0.00148973
TYK2	rs3093029	19	10399551	G	C	0.071445	ENSG00000105397	19	10476280	ENSG00000105397	N	0.141493	0.0208023	1.03e-11	46.2644	0.00265631
TYK2	rs2569693	19	10399904	T	C	0.38924	ENSG00000105397	19	10476280	ENSG00000105397	N	-0.0576753	0.00887667	8.17e-11	42.2162	0.0015816
TYK2	rs281439	19	10400110	G	C	0.237801	ENSG00000105397	19	10476280	ENSG00000105397	N	0.108568	0.0109245	2.84e-23	98.7644	0.00427283
TYK2	rs281440	19	10400304	G	A	0.238226	ENSG00000105397	19	10476280	ENSG00000105397	N	0.108879	0.0108146	7.67e-24	101.36	0.00430263
TYK2	rs2075741	19	10401098	C	G	0.427545	ENSG00000105397	19	10476280	ENSG00000105397	N	-0.0525624	0.00876859	2.04e-09	35.9328	0.00135239
TYK2	rs11575074	19	10401120	A	G	0.0472513	ENSG00000105397	19	10476280	ENSG00000105397	N	-0.139942	0.0216957	1.12e-10	41.6053	0.00176327
TYK2	rs2075742	19	10401607	C	G	0.388779	ENSG00000105397	19	10476280	ENSG00000105397	N	-0.057011	0.00889796	1.48e-10	41.0522	0.00154472
TYK2	rs80066865	19	10401674	G	C	0.0510099	ENSG00000105397	19	10476280	ENSG00000105397	N	-0.120009	0.0212948	1.74e-08	31.76	0.00139436
TYK2	rs901886	19	10402131	C	T	0.489838	ENSG00000105397	19	10476280	ENSG00000105397	N	-0.0727708	0.00866691	4.6e-17	70.4994	0.0026467
TYK2	rs1056538	19	10402938	A	G	0.384589	ENSG00000105397	19	10476280	ENSG00000105397	N	-0.0569907	0.00891065	1.6e-10	40.9062	0.00153745
TYK2	rs2228615	19	10403368	A	G	0.386862	ENSG00000105397	19	10476280	ENSG00000105397	N	-0.0571504	0.00898563	2.01e-10	40.4521	0.00154947
TYK2	rs2569702	19	10403947	C	T	0.389957	ENSG00000105397	19	10476280	ENSG00000105397	N	-0.0594235	0.00887315	2.13e-11	44.8498	0.00168006
TYK2	rs2569703	19	10404227	C	G	0.446662	ENSG00000105397	19	10476280	ENSG00000105397	N	0.104116	0.00924506	2.03e-29	126.828	0.00535839
TYK2	rs75095909	19	10405734	A	G	0.0534992	ENSG00000105397	19	10476280	ENSG00000105397	N	-0.121411	0.0207675	5.03e-09	34.1781	0.00149284
TYK2	rs12972990	19	10406431	G	T	0.427774	ENSG00000105397	19	10476280	ENSG00000105397	N	-0.0556212	0.00876725	2.24e-10	40.2489	0.00151458
TYK2	rs885743	19	10406635	A	T	0.426484	ENSG00000105397	19	10476280	ENSG00000105397	N	-0.054211	0.00877115	6.39e-10	38.1999	0.00143765
TYK2	rs710845	19	10407169	G	C	0.440928	ENSG00000105397	19	10476280	ENSG00000105397	N	0.0933757	0.00885044	5.06e-26	111.311	0.00429866
TYK2	rs12610026	19	10407849	A	G	0.381053	ENSG00000105397	19	10476280	ENSG00000105397	N	-0.0573684	0.00898853	1.74e-10	40.735	0.00155244
TYK2	rs34403566	19	10407854	C	T	0.387127	ENSG00000105397	19	10476280	ENSG00000105397	N	-0.059011	0.00890544	3.44e-11	43.9092	0.00165242
TYK2	rs12150978	19	10408318	G	A	0.424194	ENSG00000105397	19	10476280	ENSG00000105397	N	-0.0517997	0.0088483	4.79e-09	34.2716	0.00131077
TYK2	rs192560669	19	10408439	C	A	0.0545503	ENSG00000105397	19	10476280	ENSG00000105397	N	0.161411	0.023594	7.85e-12	46.8019	0.0026874
TYK2	rs62130685	19	10408652	T	C	0.38754	ENSG00000105397	19	10476280	ENSG00000105397	N	-0.0564873	0.00896055	2.9e-10	39.7404	0.0015147
TYK2	rs62130686	19	10408742	C	A	0.387581	ENSG00000105397	19	10476280	ENSG00000105397	N	-0.0569239	0.00896044	2.11e-10	40.3581	0.00153826
TYK2	rs62130687	19	10408995	A	G	0.387774	ENSG00000105397	19	10476280	ENSG00000105397	N	-0.056556	0.00895951	2.75e-10	39.8464	0.00151872
TYK2	rs62130688	19	10409007	C	T	0.388117	ENSG00000105397	19	10476280	ENSG00000105397	N	-0.0573876	0.00895786	1.49e-10	41.0419	0.00156422
TYK2	rs150434441	19	10409323	G	A	0.422312	ENSG00000105397	19	10476280	ENSG00000105397	N	-0.0505146	0.00885382	1.16e-08	32.5516	0.00124506
TYK2	rs78415953	19	10409326	T	C	0.0581655	ENSG00000105397	19	10476280	ENSG00000105397	N	-0.129513	0.0200534	1.06e-10	41.711	0.00183779
TYK2	rs34016352	19	10409537	A	G	0.392735	ENSG00000105397	19	10476280	ENSG00000105397	N	-0.0550316	0.00893921	7.45e-10	37.8988	0.00144455
TYK2	rs892188	19	10409793	T	C	0.389054	ENSG00000105397	19	10476280	ENSG00000105397	N	-0.0585906	0.00895333	5.99e-11	42.8239	0.00163192
TYK2	rs140735577	19	10412409	A	G	0.0619248	ENSG00000105397	19	10476280	ENSG00000105397	N	0.159643	0.0222307	6.91e-13	51.5696	0.00296096
TYK2	rs148841287	19	10413374	A	G	0.0283274	ENSG00000105397	19	10476280	ENSG00000105397	N	-0.185124	0.0269326	6.26e-12	47.2464	0.00188661
TYK2	rs35929247	19	10414450	A	G	0.374431	ENSG00000105397	19	10476280	ENSG00000105397	N	-0.0867566	0.00906794	1.1e-21	91.5351	0.003526
TYK2	rs73510898	19	10416444	A	G	0.06937	ENSG00000105397	19	10476280	ENSG00000105397	N	0.187394	0.0180945	3.91e-25	107.255	0.00453409
TYK2	rs281416	19	10418784	A	G	0.361226	ENSG00000105397	19	10476280	ENSG00000105397	N	0.0743108	0.00900584	1.57e-16	68.0856	0.00254836
TYK2	rs281417	19	10419130	T	C	0.295929	ENSG00000105397	19	10476280	ENSG00000105397	N	-0.0832319	0.00957195	3.46e-18	75.6099	0.00288678
TYK2	rs75231016	19	10420982	C	G	0.0746184	ENSG00000105397	19	10476280	ENSG00000105397	N	0.152458	0.0203131	6.12e-14	56.3311	0.00320994
TYK2	rs35193259	19	10422004	G	A	0.189482	ENSG00000105397	19	10476280	ENSG00000105397	N	-0.0858369	0.0110401	7.54e-15	60.4508	0.00226313
TYK2	rs12462855	19	10422323	A	G	0.185049	ENSG00000105397	19	10476280	ENSG00000105397	N	-0.0824934	0.0112367	2.11e-13	53.8965	0.00205252
TYK2	rs112599736	19	10422730	T	G	0.17433	ENSG00000105397	19	10476280	ENSG00000105397	N	-0.0906848	0.0114287	2.11e-15	62.9615	0.00236743
TYK2	rs8101473	19	10423338	C	T	0.185447	ENSG00000105397	19	10476280	ENSG00000105397	N	0.230464	0.0118958	1.29e-83	375.335	0.0160463
TYK2	rs8101195	19	10423815	G	A	0.18058	ENSG00000105397	19	10476280	ENSG00000105397	N	0.236651	0.0108855	8.59e-105	472.629	0.0165738
TYK2	rs12983510	19	10423875	C	T	0.190311	ENSG00000105397	19	10476280	ENSG00000105397	N	-0.0820168	0.0110229	1e-13	55.3623	0.00207309
TYK2	rs12984834	19	10424510	G	A	0.197488	ENSG00000105397	19	10476280	ENSG00000105397	N	-0.0881515	0.0110479	1.48e-15	63.6649	0.0024631
TYK2	rs430092	19	10424951	T	C	0.169102	ENSG00000105397	19	10476280	ENSG00000105397	N	0.224334	0.0106704	3.96e-98	442.007	0.0141422
TYK2	rs12462703	19	10425015	C	T	0.194898	ENSG00000105397	19	10476280	ENSG00000105397	N	-0.0816726	0.0109469	8.6e-14	55.6635	0.00209335
TYK2	rs1124765	19	10426024	G	T	0.194759	ENSG00000105397	19	10476280	ENSG00000105397	N	-0.0726466	0.011841	8.51e-10	37.6404	0.00165533
TYK2	rs55651720	19	10426182	A	G	0.0369918	ENSG00000105397	19	10476280	ENSG00000105397	N	-0.189091	0.0233723	5.95e-16	65.4544	0.00254746
TYK2	rs378395	19	10426422	C	A	0.490886	ENSG00000105397	19	10476280	ENSG00000105397	N	-0.0829749	0.00966758	9.26e-18	73.6644	0.00344127
TYK2	rs79442975	19	10426524	A	G	0.0368495	ENSG00000105397	19	10476280	ENSG00000105397	N	-0.191211	0.0234459	3.48e-16	66.5108	0.00259526
TYK2	rs62640397	19	10426597	C	T	0.0370222	ENSG00000105397	19	10476280	ENSG00000105397	N	-0.191083	0.023401	3.2e-16	66.6769	0.00260347
TYK2	rs395782	19	10426628	C	T	0.492096	ENSG00000105397	19	10476280	ENSG00000105397	N	-0.0826185	0.00969359	1.55e-17	72.6416	0.00341206
TYK2	rs1045384	19	10427246	T	G	0.171721	ENSG00000105397	19	10476280	ENSG00000105397	N	-0.0917996	0.0114712	1.22e-15	64.0419	0.00239724
TYK2	rs113337445	19	10427884	A	G	0.0245767	ENSG00000105397	19	10476280	ENSG00000105397	N	0.160795	0.0292163	3.72e-08	30.2897	0.00123963
TYK2	rs12459144	19	10428790	T	C	0.19594	ENSG00000105397	19	10476280	ENSG00000105397	N	-0.0810197	0.0109188	1.17e-13	55.0594	0.00206834
TYK2	rs281427	19	10429120	T	C	0.180954	ENSG00000105397	19	10476280	ENSG00000105397	N	0.215238	0.0105046	2.65e-93	419.835	0.0137323
TYK2	rs34157869	19	10429455	G	C	0.195411	ENSG00000105397	19	10476280	ENSG00000105397	N	-0.0806471	0.0109364	1.65e-13	54.3787	0.00204518
TYK2	rs76255695	19	10431008	T	C	0.0374321	ENSG00000105397	19	10476280	ENSG00000105397	N	-0.187477	0.0232931	8.37e-16	64.7801	0.0025328
TYK2	rs73019227	19	10432052	G	C	0.17433	ENSG00000105397	19	10476280	ENSG00000105397	N	-0.0906711	0.0114287	2.13e-15	62.9425	0.00236672
TYK2	rs75617577	19	10432397	T	C	0.0373106	ENSG00000105397	19	10476280	ENSG00000105397	N	-0.190266	0.0233278	3.46e-16	66.5235	0.00260058
TYK2	rs4804500	19	10432924	G	A	0.194934	ENSG00000105397	19	10476280	ENSG00000105397	N	-0.0813236	0.0109471	1.1e-13	55.1868	0.00207578
TYK2	rs281423	19	10435493	T	C	0.170487	ENSG00000105397	19	10476280	ENSG00000105397	N	0.222969	0.0106152	5.95e-98	441.197	0.0140616
TYK2	rs62130696	19	10436185	A	G	0.0222042	ENSG00000105397	19	10476280	ENSG00000105397	N	0.225374	0.0335958	1.97e-11	45.0026	0.00220557
TYK2	rs281422	19	10436355	T	C	0.169114	ENSG00000105397	19	10476280	ENSG00000105397	N	0.223794	0.0106697	1.11e-97	439.939	0.014075
TYK2	rs117784065	19	10436358	G	A	0.0517186	ENSG00000105397	19	10476280	ENSG00000105397	N	-0.114862	0.021064	4.95e-08	29.7352	0.0012941
TYK2	rs56003768	19	10436557	T	A	0.037405	ENSG00000105397	19	10476280	ENSG00000105397	N	-0.189338	0.0232997	4.43e-16	66.0351	0.00258154
TYK2	rs55925728	19	10436749	T	C	0.0389679	ENSG00000105397	19	10476280	ENSG00000105397	N	-0.173217	0.0225473	1.56e-14	59.019	0.00224727
TYK2	rs56381248	19	10436768	C	T	0.0370218	ENSG00000105397	19	10476280	ENSG00000105397	N	-0.191016	0.0231036	1.36e-16	68.3566	0.00260162
TYK2	rs10411056	19	10436903	C	A	0.0662212	ENSG00000105397	19	10476280	ENSG00000105397	N	-0.15062	0.0161766	1.27e-20	86.6943	0.00280567
TYK2	rs55821462	19	10436919	G	A	0.0373814	ENSG00000105397	19	10476280	ENSG00000105397	N	-0.189214	0.0233068	4.72e-16	65.9085	0.0025766
TYK2	rs11880594	19	10437297	G	T	0.139812	ENSG00000105397	19	10476280	ENSG00000105397	N	-0.0758895	0.0130193	5.58e-09	33.9772	0.00138526
TYK2	rs144977144	19	10437538	A	G	0.0374286	ENSG00000105397	19	10476280	ENSG00000105397	N	-0.189097	0.023293	4.73e-16	65.905	0.00257653
TYK2	rs75850379	19	10437666	A	G	0.037405	ENSG00000105397	19	10476280	ENSG00000105397	N	-0.189836	0.0232996	3.71e-16	66.3835	0.00259514
TYK2	rs55779981	19	10437764	C	T	0.174773	ENSG00000105397	19	10476280	ENSG00000105397	N	-0.0914684	0.0114167	1.13e-15	64.1891	0.00241335
TYK2	rs281420	19	10437954	G	A	0.492199	ENSG00000105397	19	10476280	ENSG00000105397	N	-0.074002	0.0091048	4.37e-16	66.0611	0.00273748
TYK2	rs78763691	19	10438017	A	G	0.0374286	ENSG00000105397	19	10476280	ENSG00000105397	N	-0.187973	0.0232928	7.03e-16	65.125	0.00254599
TYK2	rs11673632	19	10438441	T	C	0.0997722	ENSG00000105397	19	10476280	ENSG00000105397	N	-0.106256	0.0136562	7.21e-15	60.5407	0.00202814
TYK2	rs79618866	19	10438495	A	G	0.0370876	ENSG00000105397	19	10476280	ENSG00000105397	N	-0.18851	0.0232041	4.51e-16	65.9993	0.00253813
TYK2	rs78083518	19	10439298	G	A	0.0373674	ENSG00000105397	19	10476280	ENSG00000105397	N	-0.189748	0.0232586	3.4e-16	66.556	0.00259023
TYK2	rs3745263	19	10439501	T	C	0.0374464	ENSG00000105397	19	10476280	ENSG00000105397	N	-0.189517	0.0232736	3.86e-16	66.3085	0.00258917
TYK2	rs3745262	19	10439540	G	A	0.0371947	ENSG00000105397	19	10476280	ENSG00000105397	N	-0.188979	0.0232235	4.04e-16	66.2173	0.00255786
TYK2	rs3745261	19	10439711	G	A	0.0371221	ENSG00000105397	19	10476280	ENSG00000105397	N	-0.190392	0.0230231	1.34e-16	68.3864	0.00259138
TYK2	rs78630786	19	10441073	T	C	0.0374994	ENSG00000105397	19	10476280	ENSG00000105397	N	-0.189378	0.0232714	4.03e-16	66.2238	0.00258889
TYK2	rs3181049	19	10441117	A	G	0.174598	ENSG00000105397	19	10476280	ENSG00000105397	N	-0.0926387	0.0113972	4.36e-16	66.0676	0.00247354
TYK2	rs79709391	19	10442269	G	A	0.0379732	ENSG00000105397	19	10476280	ENSG00000105397	N	-0.191831	0.0231311	1.1e-16	68.7773	0.00268864
TYK2	rs75375271	19	10442286	T	C	0.0540343	ENSG00000105397	19	10476280	ENSG00000105397	N	-0.125115	0.0193061	9.14e-11	41.9981	0.00160027
TYK2	rs77489129	19	10442877	A	C	0.037572	ENSG00000105397	19	10476280	ENSG00000105397	N	-0.190957	0.0232494	2.15e-16	67.4602	0.00263714
TYK2	rs79487480	19	10443241	A	G	0.037503	ENSG00000105397	19	10476280	ENSG00000105397	N	-0.191642	0.0232705	1.79e-16	67.8219	0.00265141
TYK2	rs2230399	19	10444603	G	C	0.06564	ENSG00000105397	19	10476280	ENSG00000105397	N	-0.176737	0.0165404	1.19e-26	114.173	0.00383149
TYK2	rs2278442	19	10444826	G	A	0.336775	ENSG00000105397	19	10476280	ENSG00000105397	N	0.0603639	0.00921642	5.77e-11	42.8973	0.00162774
TYK2	rs61198164	19	10445165	A	C	0.0665915	ENSG00000105397	19	10476280	ENSG00000105397	N	-0.177887	0.016214	5.26e-28	120.367	0.00393377
TYK2	rs3181047	19	10445806	T	C	0.0279275	ENSG00000105397	19	10476280	ENSG00000105397	N	-0.731081	0.0936059	5.71e-15	60.9993	0.0290196
TYK2	rs3181046	19	10446135	G	A	0.028297	ENSG00000105397	19	10476280	ENSG00000105397	N	-0.767234	0.0955793	9.97e-16	64.4359	0.0323713
TYK2	rs76109397	19	10446258	A	G	0.028297	ENSG00000105397	19	10476280	ENSG00000105397	N	-0.767234	0.0955793	9.97e-16	64.4359	0.0323713
TYK2	rs2304237	19	10446568	C	T	0.223934	ENSG00000105397	19	10476280	ENSG00000105397	N	-0.146036	0.0103751	5.36e-45	198.123	0.00741257
TYK2	rs77358503	19	10446672	G	T	0.028297	ENSG00000105397	19	10476280	ENSG00000105397	N	-0.767234	0.0955793	9.97e-16	64.4359	0.0323713
TYK2	rs1058154	19	10446897	A	C	0.219114	ENSG00000105397	19	10476280	ENSG00000105397	N	-0.132828	0.0104397	4.38e-37	161.884	0.00603764
TYK2	rs3176769	19	10447034	G	A	0.224198	ENSG00000105397	19	10476280	ENSG00000105397	N	-0.145034	0.0103704	1.91e-44	195.591	0.00731732
TYK2	rs80262216	19	10447573	A	G	0.0279756	ENSG00000105397	19	10476280	ENSG00000105397	N	-0.74109	0.0952533	7.24e-15	60.5316	0.0298695
TYK2	rs4804501	19	10447743	A	G	0.0783492	ENSG00000105397	19	10476280	ENSG00000105397	N	0.118885	0.0149759	2.05e-15	63.0185	0.0020412
TYK2	rs10408916	19	10447770	G	T	0.225254	ENSG00000105397	19	10476280	ENSG00000105397	N	-0.14545	0.0103532	7.83e-45	197.369	0.00738396
TYK2	rs7409490	19	10447795	G	A	0.164993	ENSG00000105397	19	10476280	ENSG00000105397	N	-0.0969385	0.0116807	1.05e-16	68.8739	0.00258928
TYK2	rs10403396	19	10447819	C	A	0.223643	ENSG00000105397	19	10476280	ENSG00000105397	N	-0.145213	0.0103801	1.8e-44	195.708	0.00732247
TYK2	rs7408233	19	10448020	A	G	0.161554	ENSG00000105397	19	10476280	ENSG00000105397	N	-0.0888853	0.0119165	8.72e-14	55.6368	0.00214034
TYK2	rs7253912	19	10448555	C	T	0.224986	ENSG00000105397	19	10476280	ENSG00000105397	N	-0.14469	0.0103575	2.39e-44	195.149	0.00730083
TYK2	rs7250656	19	10448566	G	A	0.224964	ENSG00000105397	19	10476280	ENSG00000105397	N	-0.144925	0.0103577	1.74e-44	195.776	0.00732405
TYK2	rs7254041	19	10448636	G	T	0.225144	ENSG00000105397	19	10476280	ENSG00000105397	N	-0.144767	0.010355	2.05e-44	195.451	0.00731224
TYK2	rs7250300	19	10448660	A	C	0.220439	ENSG00000105397	19	10476280	ENSG00000105397	N	-0.131723	0.0104403	1.71e-36	159.183	0.00596337
TYK2	rs78404141	19	10448766	T	C	0.0279756	ENSG00000105397	19	10476280	ENSG00000105397	N	-0.74109	0.0952533	7.24e-15	60.5316	0.0298695
TYK2	rs7254330	19	10448876	A	T	0.225077	ENSG00000105397	19	10476280	ENSG00000105397	N	-0.14473	0.0103561	2.2e-44	195.31	0.00730696
TYK2	rs7249914	19	10449009	T	G	0.220406	ENSG00000105397	19	10476280	ENSG00000105397	N	-0.131637	0.0104406	1.9e-36	158.966	0.00595495
TYK2	rs2304238	19	10449202	G	A	0.0276309	ENSG00000105397	19	10476280	ENSG00000105397	N	-0.703684	0.0932996	4.62e-14	56.8847	0.026608
TYK2	rs7257871	19	10449252	C	T	0.224422	ENSG00000105397	19	10476280	ENSG00000105397	N	-0.144361	0.0103445	2.92e-44	194.751	0.00725472
TYK2	rs2304239	19	10449350	T	C	0.0276309	ENSG00000105397	19	10476280	ENSG00000105397	N	-0.703684	0.0932996	4.62e-14	56.8847	0.026608
TYK2	rs7258015	19	10449358	C	T	0.224157	ENSG00000105397	19	10476280	ENSG00000105397	N	-0.143727	0.0104245	3.03e-43	190.093	0.0071851
TYK2	rs2304240	19	10449392	A	G	0.161082	ENSG00000105397	19	10476280	ENSG00000105397	N	-0.0907393	0.0117696	1.26e-14	59.4384	0.00222529
TYK2	rs17697947	19	10449514	C	T	0.0276309	ENSG00000105397	19	10476280	ENSG00000105397	N	-0.703684	0.0932996	4.62e-14	56.8847	0.026608
TYK2	rs3176768	19	10449665	T	C	0.224288	ENSG00000105397	19	10476280	ENSG00000105397	N	-0.144207	0.0103468	3.75e-44	194.25	0.00723618
TYK2	rs3176767	19	10449751	G	T	0.224489	ENSG00000105397	19	10476280	ENSG00000105397	N	-0.144205	0.0103435	3.54e-44	194.368	0.00724059
TYK2	rs3176766	19	10449778	A	G	0.224954	ENSG00000105397	19	10476280	ENSG00000105397	N	-0.144539	0.010358	2.96e-44	194.723	0.00728486
TYK2	rs281414	19	10450285	A	G	0.180971	ENSG00000105397	19	10476280	ENSG00000105397	N	-0.0582987	0.0104384	2.34e-08	31.1925	0.00100753
TYK2	rs17000699	19	10450667	C	T	0.028297	ENSG00000105397	19	10476280	ENSG00000105397	N	-0.767234	0.0955793	9.97e-16	64.4359	0.0323713
TYK2	rs17000708	19	10450934	G	C	0.028297	ENSG00000105397	19	10476280	ENSG00000105397	N	-0.77035	0.0955674	7.58e-16	64.9765	0.0326347
TYK2	rs3176764	19	10451075	T	C	0.165057	ENSG00000105397	19	10476280	ENSG00000105397	N	-0.0931506	0.0118289	3.41e-15	62.013	0.00239162
TYK2	rs147198376	19	10451276	T	C	0.028297	ENSG00000105397	19	10476280	ENSG00000105397	N	-0.77035	0.0955674	7.58e-16	64.9765	0.0326347
TYK2	rs78344052	19	10451442	A	G	0.028297	ENSG00000105397	19	10476280	ENSG00000105397	N	-0.77035	0.0955674	7.58e-16	64.9765	0.0326347
TYK2	rs78195795	19	10451614	G	A	0.0280983	ENSG00000105397	19	10476280	ENSG00000105397	N	-0.647953	0.0815938	2e-15	63.0627	0.0229308
TYK2	rs115947017	19	10451830	C	T	0.0515419	ENSG00000105397	19	10476280	ENSG00000105397	N	-0.207689	0.0181788	3.14e-30	130.526	0.00421731
TYK2	rs61451658	19	10451920	T	C	0.324706	ENSG00000105397	19	10476280	ENSG00000105397	N	-0.149985	0.00922633	2.02e-59	264.264	0.00986527
TYK2	rs74644412	19	10452308	C	T	0.0512946	ENSG00000105397	19	10476280	ENSG00000105397	N	-0.20797	0.01822	3.54e-30	130.288	0.00420954
TYK2	rs58852827	19	10453009	A	G	0.0964565	ENSG00000105397	19	10476280	ENSG00000105397	N	-0.112982	0.0137857	2.49e-16	67.1678	0.002225
TYK2	rs189762945	19	10453152	A	G	0.0397852	ENSG00000105397	19	10476280	ENSG00000105397	N	0.150671	0.0263245	1.04e-08	32.7596	0.00173452
TYK2	rs185824625	19	10453488	G	A	0.028297	ENSG00000105397	19	10476280	ENSG00000105397	N	-0.77035	0.0955674	7.58e-16	64.9765	0.0326347
TYK2	rs117845533	19	10453525	T	C	0.0498694	ENSG00000105397	19	10476280	ENSG00000105397	N	-0.214819	0.0184886	3.3e-31	135.001	0.00437313
TYK2	rs78899861	19	10457382	G	A	0.0833837	ENSG00000105397	19	10476280	ENSG00000105397	N	0.117309	0.0145559	7.68e-16	64.9508	0.00210359
TYK2	rs28378712	19	10457472	G	T	0.323172	ENSG00000105397	19	10476280	ENSG00000105397	N	-0.148412	0.00921665	2.45e-58	259.294	0.00963563
TYK2	rs510506	19	10458547	G	T	0.1684	ENSG00000105397	19	10476280	ENSG00000105397	N	-0.0744244	0.0115681	1.25e-10	41.3911	0.00155138
TYK2	rs59125425	19	10458633	T	C	0.0849416	ENSG00000105397	19	10476280	ENSG00000105397	N	0.118584	0.0144841	2.67e-16	67.03	0.00218601
TYK2	rs114758136	19	10459771	G	T	0.0823203	ENSG00000105397	19	10476280	ENSG00000105397	N	0.106056	0.0146434	4.4e-13	52.455	0.00169941
TYK2	rs35251378	19	10459969	A	G	0.27521	ENSG00000105397	19	10476280	ENSG00000105397	N	0.244831	0.00897172	5.7e-164	744.7	0.0239133
TYK2	rs150778385	19	10460027	G	T	0.0814301	ENSG00000105397	19	10476280	ENSG00000105397	N	0.10947	0.0147359	1.1e-13	55.187	0.00179274
TYK2	rs34723380	19	10461076	C	A	0.0590933	ENSG00000105397	19	10476280	ENSG00000105397	N	-0.226983	0.0170331	1.63e-40	177.582	0.0057293
TYK2	rs118036551	19	10462336	A	G	0.0285566	ENSG00000105397	19	10476280	ENSG00000105397	N	-0.773135	0.0951176	4.36e-16	66.0677	0.0331638
TYK2	rs203999	19	10462499	C	T	0.146709	ENSG00000105397	19	10476280	ENSG00000105397	N	-0.113111	0.0113679	2.52e-23	99.0032	0.00320327
TYK2	rs11085725	19	10462513	T	C	0.276551	ENSG00000105397	19	10476280	ENSG00000105397	N	0.243005	0.00891246	1.08e-163	743.422	0.0236289
TYK2	rs7245877	19	10462632	A	T	0.0809265	ENSG00000105397	19	10476280	ENSG00000105397	N	0.107809	0.0147578	2.77e-13	53.3663	0.00172894
TYK2	rs12720328	19	10462672	T	C	0.0599592	ENSG00000105397	19	10476280	ENSG00000105397	N	-0.227846	0.0169161	2.37e-41	181.419	0.00585215
TYK2	rs12720326	19	10462960	C	G	0.137291	ENSG00000105397	19	10476280	ENSG00000105397	N	-0.0769081	0.0124798	7.16e-10	37.9777	0.00140114
TYK2	rs8100564	19	10463404	A	C	0.081487	ENSG00000105397	19	10476280	ENSG00000105397	N	0.108861	0.0147316	1.47e-13	54.6066	0.00177398
TYK2	rs12720320	19	10464674	G	A	0.0826849	ENSG00000105397	19	10476280	ENSG00000105397	N	0.10633	0.0145873	3.12e-13	53.1327	0.00171509
TYK2	rs280497	19	10464687	G	A	0.514496	ENSG00000105397	19	10476280	ENSG00000105397	N	0.172872	0.00799475	1.09e-103	467.562	0.0149298
TYK2	rs56286467	19	10464965	G	C	0.0285566	ENSG00000105397	19	10476280	ENSG00000105397	N	-0.773135	0.0951176	4.36e-16	66.0677	0.0331638
TYK2	rs8108236	19	10465832	A	G	0.0823549	ENSG00000105397	19	10476280	ENSG00000105397	N	0.106761	0.0146404	3.05e-13	53.1765	0.00172274
TYK2	rs11085727	19	10466123	T	C	0.275785	ENSG00000105397	19	10476280	ENSG00000105397	N	0.243199	0.00890635	3.58e-164	745.631	0.0236261
TYK2	rs141000043	19	10466271	A	G	0.0249641	ENSG00000105397	19	10476280	ENSG00000105397	N	-0.638856	0.0850379	5.8e-14	56.4392	0.0198688
TYK2	rs144816341	19	10466467	A	G	0.0285566	ENSG00000105397	19	10476280	ENSG00000105397	N	-0.773135	0.0951176	4.36e-16	66.0677	0.0331638
TYK2	rs7258615	19	10466771	C	G	0.0817485	ENSG00000105397	19	10476280	ENSG00000105397	N	0.107069	0.0146622	2.83e-13	53.3248	0.00172107
TYK2	rs149383028	19	10466911	T	C	0.0285566	ENSG00000105397	19	10476280	ENSG00000105397	N	-0.773135	0.0951176	4.36e-16	66.0677	0.0331638
TYK2	rs12720307	19	10467565	T	C	0.138168	ENSG00000105397	19	10476280	ENSG00000105397	N	-0.0969797	0.0116375	7.86e-17	69.4452	0.00223986
TYK2	rs12720302	19	10468097	C	T	0.0834434	ENSG00000105397	19	10476280	ENSG00000105397	N	0.106209	0.0145528	2.92e-13	53.2635	0.00172546
TYK2	rs12720299	19	10468668	G	C	0.138754	ENSG00000105397	19	10476280	ENSG00000105397	N	-0.0981109	0.011638	3.45e-17	71.0686	0.00230058
TYK2	rs12720294	19	10469699	G	A	0.0786016	ENSG00000105397	19	10476280	ENSG00000105397	N	0.0874739	0.01496	5e-09	34.1896	0.00110832
TYK2	rs12720356	19	10469975	C	A	0.06841	ENSG00000105397	19	10476280	ENSG00000105397	N	0.170862	0.0177726	6.99e-22	92.4249	0.00372105
TYK2	rs12720283	19	10470985	G	A	0.0783403	ENSG00000105397	19	10476280	ENSG00000105397	N	0.0853202	0.0149837	1.24e-08	32.4239	0.00105121
TYK2	rs8111359	19	10471462	T	C	0.104663	ENSG00000105397	19	10476280	ENSG00000105397	N	-0.117223	0.0133673	1.8e-18	76.9021	0.00257534
TYK2	rs12720281	19	10471538	C	T	0.077363	ENSG00000105397	19	10476280	ENSG00000105397	N	0.0860097	0.0150688	1.14e-08	32.579	0.00105606
TYK2	rs12720280	19	10471796	A	G	0.0765935	ENSG00000105397	19	10476280	ENSG00000105397	N	0.0889654	0.0151091	3.9e-09	34.6709	0.00111959
TYK2	rs12720279	19	10471977	A	G	0.131065	ENSG00000105397	19	10476280	ENSG00000105397	N	-0.104674	0.011898	1.4e-18	77.398	0.00249564
TYK2	rs280519	19	10472933	G	A	0.501409	ENSG00000105397	19	10476280	ENSG00000105397	N	0.163867	0.00798697	1.52e-93	420.939	0.0134261
TYK2	rs280521	19	10473392	A	G	0.141679	ENSG00000105397	19	10476280	ENSG00000105397	N	-0.101099	0.0115147	1.63e-18	77.0883	0.00248587
TYK2	rs91755	19	10473570	G	T	0.500902	ENSG00000105397	19	10476280	ENSG00000105397	N	0.163533	0.00798727	3.66e-93	419.193	0.0133715
TYK2	rs6511694	19	10474237	T	C	0.0349054	ENSG00000105397	19	10476280	ENSG00000105397	N	0.154831	0.0237311	6.83e-11	42.5677	0.00161513
TYK2	rs77000928	19	10474416	A	G	0.0235273	ENSG00000105397	19	10476280	ENSG00000105397	N	-0.680652	0.0874694	7.16e-15	60.5533	0.0212869
TYK2	rs6511695	19	10474700	T	C	0.0767785	ENSG00000105397	19	10476280	ENSG00000105397	N	0.0862982	0.0150924	1.08e-08	32.6954	0.00105579
TYK2	rs2304256	19	10475652	A	C	0.269472	ENSG00000105397	19	10476280	ENSG00000105397	N	0.24909	0.00901844	6.39e-168	762.869	0.0244283
TYK2	rs12720270	19	10475760	A	G	0.199463	ENSG00000105397	19	10476280	ENSG00000105397	N	0.246874	0.00996263	1.47e-135	614.049	0.0194637
TYK2	rs34725611	19	10477067	G	A	0.270303	ENSG00000105397	19	10476280	ENSG00000105397	N	0.248384	0.00894155	7.86e-170	771.652	0.0243372
TYK2	rs280523	19	10477206	A	G	0.0677726	ENSG00000105397	19	10476280	ENSG00000105397	N	-0.249647	0.0159613	3.84e-55	244.634	0.00787515
TYK2	rs12720352	19	10477298	A	C	0.0610704	ENSG00000105397	19	10476280	ENSG00000105397	N	-0.236903	0.0167662	2.49e-45	199.651	0.00643628
TYK2	rs12720260	19	10478144	C	T	0.0660552	ENSG00000105397	19	10476280	ENSG00000105397	N	-0.252397	0.0161526	4.86e-55	244.165	0.00786007
TYK2	rs8100910	19	10478156	T	C	0.0774326	ENSG00000105397	19	10476280	ENSG00000105397	N	0.0867313	0.0150617	8.49e-09	33.1592	0.00107474
TYK2	rs8104304	19	10478372	G	A	0.143118	ENSG00000105397	19	10476280	ENSG00000105397	N	-0.073609	0.0122633	1.94e-09	36.0286	0.00132895
TYK2	rs35221071	19	10478540	A	G	0.0610916	ENSG00000105397	19	10476280	ENSG00000105397	N	-0.237341	0.0167635	1.66e-45	200.455	0.0064622
TYK2	rs12720253	19	10478683	A	C	0.0660929	ENSG00000105397	19	10476280	ENSG00000105397	N	-0.252316	0.0161484	4.93e-55	244.135	0.00785919
TYK2	rs6511696	19	10478945	T	C	0.0769101	ENSG00000105397	19	10476280	ENSG00000105397	N	0.0857003	0.0150812	1.33e-08	32.2918	0.00104285
TYK2	rs12720250	19	10479814	T	G	0.0686948	ENSG00000105397	19	10476280	ENSG00000105397	N	-0.263847	0.0158531	3.39e-62	276.998	0.00890738
TYK2	rs12720248	19	10480516	G	A	0.0674028	ENSG00000105397	19	10476280	ENSG00000105397	N	-0.265602	0.0159947	6.35e-62	275.747	0.0088688
TYK2	rs150549387	19	10480836	A	G	0.0271791	ENSG00000105397	19	10476280	ENSG00000105397	N	0.190665	0.0273151	2.95e-12	48.7233	0.00192238
TYK2	rs144457626	19	10480949	A	T	0.0285566	ENSG00000105397	19	10476280	ENSG00000105397	N	-0.773135	0.0951176	4.36e-16	66.0677	0.0331638
TYK2	rs114268653	19	10481073	T	C	0.0352718	ENSG00000105397	19	10476280	ENSG00000105397	N	0.15001	0.0236646	2.31e-10	40.183	0.00153145
TYK2	rs77291073	19	10481083	T	C	0.0285566	ENSG00000105397	19	10476280	ENSG00000105397	N	-0.773135	0.0951176	4.36e-16	66.0677	0.0331638
TYK2	rs280525	19	10481511	A	G	0.502737	ENSG00000105397	19	10476280	ENSG00000105397	N	0.158859	0.00800531	1.24e-87	393.792	0.0126177
TYK2	rs280526	19	10481532	G	A	0.502869	ENSG00000105397	19	10476280	ENSG00000105397	N	0.158961	0.00800537	9.63e-88	394.292	0.0126339
TYK2	rs12981942	19	10482253	A	G	0.0618158	ENSG00000105397	19	10476280	ENSG00000105397	N	-0.250045	0.0166657	6.95e-51	225.107	0.00725194
TYK2	rs12720235	19	10482351	G	A	0.0693365	ENSG00000105397	19	10476280	ENSG00000105397	N	-0.261411	0.0157859	1.36e-61	274.226	0.00881926
TYK2	rs280498	19	10482699	A	C	0.287064	ENSG00000105397	19	10476280	ENSG00000105397	N	-0.107907	0.0103757	2.48e-25	108.159	0.00476605
TYK2	rs12720234	19	10482859	T	C	0.0491555	ENSG00000105397	19	10476280	ENSG00000105397	N	-0.261994	0.0185972	4.51e-45	198.467	0.00641644
TYK2	rs78527617	19	10482921	G	A	0.149962	ENSG00000105397	19	10476280	ENSG00000105397	N	-0.124244	0.0112763	3.12e-28	121.4	0.0039355
TYK2	rs12720233	19	10483643	G	C	0.0692148	ENSG00000105397	19	10476280	ENSG00000105397	N	-0.261682	0.0157996	1.3e-61	274.319	0.0088232
TYK2	rs12720231	19	10484145	T	C	0.0691959	ENSG00000105397	19	10476280	ENSG00000105397	N	-0.261065	0.0158018	2.58e-61	272.951	0.00877942
TYK2	rs12720346	19	10484254	A	G	0.0349033	ENSG00000105397	19	10476280	ENSG00000105397	N	-0.210707	0.0220331	1.14e-21	91.4548	0.00299106
TYK2	rs12610298	19	10485242	T	C	0.194024	ENSG00000105397	19	10476280	ENSG00000105397	N	0.201629	0.0108667	7.46e-77	344.279	0.0127149
TYK2	rs77477628	19	10485780	A	G	0.0641752	ENSG00000105397	19	10476280	ENSG00000105397	N	-0.247809	0.0163758	9.87e-52	228.997	0.00737609
TYK2	rs150096100	19	10486774	T	C	0.0285566	ENSG00000105397	19	10476280	ENSG00000105397	N	-0.776233	0.0951056	3.3e-16	66.615	0.0334301
TYK2	rs60542850	19	10488360	A	G	0.168337	ENSG00000105397	19	10476280	ENSG00000105397	N	0.202452	0.0138106	1.18e-48	214.891	0.0114763
TYK2	rs12720222	19	10489171	T	C	0.06867	ENSG00000105397	19	10476280	ENSG00000105397	N	-0.262083	0.0158581	2.35e-61	273.134	0.00878574
TYK2	rs280499	19	10489606	G	A	0.232077	ENSG00000105397	19	10476280	ENSG00000105397	N	-0.0546462	0.00953652	1e-08	32.8352	0.00106439
TYK2	rs12720219	19	10490857	G	A	0.0265831	ENSG00000105397	19	10476280	ENSG00000105397	N	0.180882	0.0276139	5.74e-11	42.9077	0.00169327
TYK2	rs12720218	19	10490888	A	G	0.077469	ENSG00000105397	19	10476280	ENSG00000105397	N	0.0839544	0.0150607	2.48e-08	31.074	0.00100746
TYK2	rs2304258	19	10491186	T	C	0.0288162	ENSG00000105397	19	10476280	ENSG00000105397	N	-0.772832	0.0946889	3.3e-16	66.615	0.0334302
TYK2	rs17000730	19	10491248	C	T	0.0288162	ENSG00000105397	19	10476280	ENSG00000105397	N	-0.772832	0.0946889	3.3e-16	66.615	0.0334302
TYK2	rs12720215	19	10491382	C	G	0.0760036	ENSG00000105397	19	10476280	ENSG00000105397	N	0.0840294	0.0151645	3e-08	30.7048	0.000991738
TYK2	rs12720214	19	10491706	C	G	0.061476	ENSG00000105397	19	10476280	ENSG00000105397	N	-0.253929	0.016707	3.59e-52	231.008	0.00744056
TYK2	rs8106630	19	10492153	A	G	0.0351804	ENSG00000105397	19	10476280	ENSG00000105397	N	0.142788	0.0236961	1.68e-09	36.3103	0.00138408
TYK2	rs144309607	19	10492274	T	C	0.0337623	ENSG00000105397	19	10476280	ENSG00000105397	N	0.296167	0.0261562	1.01e-29	128.211	0.00572294
TYK2	rs146329737	19	10493271	A	G	0.0233556	ENSG00000105397	19	10476280	ENSG00000105397	N	0.170363	0.0302695	1.82e-08	31.6767	0.00132406
TYK2	rs146067009	19	10493814	C	A	0.0257963	ENSG00000105397	19	10476280	ENSG00000105397	N	0.182111	0.0280205	8.07e-11	42.2397	0.0016669
TYK2	rs117734369	19	10493838	C	T	0.0285566	ENSG00000105397	19	10476280	ENSG00000105397	N	-0.776233	0.0951056	3.3e-16	66.615	0.0334301
TYK2	rs117196614	19	10495431	G	A	0.0275116	ENSG00000105397	19	10476280	ENSG00000105397	N	-0.270209	0.0247803	1.1e-27	118.901	0.00390688
TYK2	rs11669299	19	10496621	T	C	0.203986	ENSG00000105397	19	10476280	ENSG00000105397	N	0.248282	0.00991114	1.71e-138	627.543	0.020019
TYK2	rs11085730	19	10497976	A	G	0.203107	ENSG00000105397	19	10476280	ENSG00000105397	N	0.250039	0.00991117	1.97e-140	636.452	0.0202381
TYK2	rs117039536	19	10498053	T	G	0.0276078	ENSG00000105397	19	10476280	ENSG00000105397	N	-0.270315	0.0247378	8.54e-28	119.404	0.00392323
TYK2	rs55765999	19	10499002	G	A	0.334563	ENSG00000105397	19	10476280	ENSG00000105397	N	0.120652	0.00859394	8.97e-45	197.099	0.00648163
TYK2	rs28382805	19	10500232	T	G	0.214059	ENSG00000105397	19	10476280	ENSG00000105397	N	0.179829	0.010956	1.52e-60	269.411	0.0108811
TYK2	rs28382801	19	10500875	A	G	0.0229303	ENSG00000105397	19	10476280	ENSG00000105397	N	-0.199449	0.0274746	3.89e-13	52.6988	0.0017825
TYK2	rs28382800	19	10501017	G	A	0.0882087	ENSG00000105397	19	10476280	ENSG00000105397	N	-0.0971495	0.0141915	7.62e-12	46.8624	0.00151816
TYK2	rs12611227	19	10501740	G	A	0.299996	ENSG00000105397	19	10476280	ENSG00000105397	N	0.162522	0.00872601	2.01e-77	346.891	0.0110935
TYK2	rs2231486	19	10502428	T	G	0.0285566	ENSG00000105397	19	10476280	ENSG00000105397	N	-0.776233	0.0951056	3.3e-16	66.615	0.0334301
TYK2	rs55732741	19	10502434	T	G	0.0285566	ENSG00000105397	19	10476280	ENSG00000105397	N	-0.776233	0.0951056	3.3e-16	66.615	0.0334301
TYK2	rs11878501	19	10502574	G	A	0.300113	ENSG00000105397	19	10476280	ENSG00000105397	N	0.163175	0.00873977	8.62e-78	348.584	0.0111854
TYK2	rs117569384	19	10502626	A	G	0.0285566	ENSG00000105397	19	10476280	ENSG00000105397	N	-0.776233	0.0951056	3.3e-16	66.615	0.0334301
TYK2	rs11880990	19	10502716	T	G	0.295757	ENSG00000105397	19	10476280	ENSG00000105397	N	0.173566	0.00877083	3.7e-87	391.605	0.0125492
TYK2	rs34266232	19	10502968	C	T	0.301015	ENSG00000105397	19	10476280	ENSG00000105397	N	0.162717	0.00871627	8.98e-78	348.501	0.0111417
TYK2	rs28382788	19	10505203	T	A	0.0872372	ENSG00000105397	19	10476280	ENSG00000105397	N	-0.0931194	0.0142642	6.66e-11	42.6173	0.00138092
TYK2	rs28382780	19	10509031	C	T	0.0866111	ENSG00000105397	19	10476280	ENSG00000105397	N	-0.0941292	0.0143106	4.78e-11	43.2646	0.00140187
TYK2	rs76525253	19	10510744	C	T	0.0285566	ENSG00000105397	19	10476280	ENSG00000105397	N	-0.776233	0.0951056	3.3e-16	66.615	0.0334301
TYK2	rs28382774	19	10512058	T	C	0.0285566	ENSG00000105397	19	10476280	ENSG00000105397	N	-0.773135	0.0951176	4.36e-16	66.0677	0.0331638
TYK2	rs12982179	19	10512400	A	G	0.29646	ENSG00000105397	19	10476280	ENSG00000105397	N	0.171812	0.00874869	7.24e-86	385.675	0.0123138
TYK2	rs2633973	19	10512668	C	T	0.370447	ENSG00000105397	19	10476280	ENSG00000105397	N	-0.127614	0.00881422	1.66e-47	209.618	0.007596
TYK2	rs150445689	19	10512779	A	G	0.0870796	ENSG00000105397	19	10476280	ENSG00000105397	N	-0.0937927	0.0142755	5.02e-11	43.1674	0.00139868
TYK2	rs11879191	19	10512911	A	G	0.201793	ENSG00000105397	19	10476280	ENSG00000105397	N	0.24996	0.00991598	3.29e-140	635.433	0.0201276
TYK2	rs73923215	19	10514842	C	A	0.207555	ENSG00000105397	19	10476280	ENSG00000105397	N	0.172992	0.0111827	5.57e-54	239.309	0.00984429
TYK2	rs35359804	19	10514857	G	A	0.215643	ENSG00000105397	19	10476280	ENSG00000105397	N	0.151953	0.0138707	6.29e-28	120.011	0.00781084
TYK2	rs3760650	19	10515804	C	T	0.301868	ENSG00000105397	19	10476280	ENSG00000105397	N	0.161803	0.00878591	9.74e-76	339.156	0.0110346
TYK2	rs2129944	19	10516198	G	T	0.252955	ENSG00000105397	19	10476280	ENSG00000105397	N	0.0656675	0.00965272	1.02e-11	46.2809	0.00162975
TYK2	rs79627557	19	10516327	G	A	0.0285566	ENSG00000105397	19	10476280	ENSG00000105397	N	-0.770044	0.0951329	5.75e-16	65.5194	0.0328992
TYK2	rs144584313	19	10516863	A	G	0.0285566	ENSG00000105397	19	10476280	ENSG00000105397	N	-0.770044	0.0951329	5.75e-16	65.5194	0.0328992
TYK2	rs11085731	19	10516910	C	T	0.296432	ENSG00000105397	19	10476280	ENSG00000105397	N	0.165051	0.00877082	5.36e-79	354.124	0.0113631
TYK2	rs77027367	19	10517247	G	A	0.0288162	ENSG00000105397	19	10476280	ENSG00000105397	N	-0.763582	0.0947278	7.58e-16	64.9765	0.0326347
TYK2	rs34681319	19	10517696	A	G	0.300717	ENSG00000105397	19	10476280	ENSG00000105397	N	0.162169	0.00873529	6.19e-77	344.652	0.0110605
TYK2	rs144563376	19	10518641	A	G	0.0874612	ENSG00000105397	19	10476280	ENSG00000105397	N	-0.0948282	0.0142672	3e-11	44.1771	0.0014354
TYK2	rs34159543	19	10518941	T	C	0.32504	ENSG00000105397	19	10476280	ENSG00000105397	N	0.15957	0.00855227	1.08e-77	348.129	0.0111724
TYK2	rs17697965	19	10519410	T	G	0.324348	ENSG00000105397	19	10476280	ENSG00000105397	N	0.161273	0.00854046	1.56e-79	356.583	0.0113995
TYK2	rs76456798	19	10519554	T	C	0.0871928	ENSG00000105397	19	10476280	ENSG00000105397	N	-0.0925451	0.0142676	8.79e-11	42.0731	0.00136332
TYK2	rs8112449	19	10520064	A	G	0.320438	ENSG00000105397	19	10476280	ENSG00000105397	N	0.171697	0.00856148	1.84e-89	402.187	0.0128389
TYK2	rs12977594	19	10520313	G	A	0.325058	ENSG00000105397	19	10476280	ENSG00000105397	N	0.159919	0.00855228	5.04e-78	349.652	0.0112217
TYK2	rs191954384	19	10520452	C	T	0.0212876	ENSG00000105397	19	10476280	ENSG00000105397	N	-0.804833	0.110109	2.68e-13	53.4276	0.0269913
TYK2	rs12978105	19	10520514	C	A	0.324215	ENSG00000105397	19	10476280	ENSG00000105397	N	0.160327	0.0085578	2.59e-78	350.985	0.0112638
TYK2	rs7247893	19	10520827	A	G	0.405988	ENSG00000105397	19	10476280	ENSG00000105397	N	0.0958878	0.00888409	3.71e-27	116.493	0.00443471
TYK2	rs80120234	19	10520879	T	A	0.0288162	ENSG00000105397	19	10476280	ENSG00000105397	N	-0.760493	0.0947395	9.97e-16	64.436	0.0323712
TYK2	rs12978984	19	10520891	T	A	0.323195	ENSG00000105397	19	10476280	ENSG00000105397	N	0.160659	0.00856473	1.66e-78	351.87	0.0112919
TYK2	rs117761027	19	10521098	A	G	0.0871928	ENSG00000105397	19	10476280	ENSG00000105397	N	-0.0918498	0.0142677	1.21e-10	41.4427	0.00134291
TYK2	rs35951601	19	10521548	A	G	0.322857	ENSG00000105397	19	10476280	ENSG00000105397	N	0.134453	0.0093145	3.13e-47	208.364	0.00790427
TYK2	rs7253917	19	10522176	T	A	0.323377	ENSG00000105397	19	10476280	ENSG00000105397	N	0.159324	0.00856433	3.03e-77	346.079	0.0111083
TYK2	rs117679371	19	10522416	C	A	0.0805513	ENSG00000105397	19	10476280	ENSG00000105397	N	-0.107448	0.0155003	4.15e-12	48.0526	0.00171012
TYK2	rs6417247	19	10522597	A	G	0.324813	ENSG00000105397	19	10476280	ENSG00000105397	N	0.160192	0.00855343	2.91e-78	350.753	0.0112556
TYK2	rs10854116	19	10523086	C	T	0.324738	ENSG00000105397	19	10476280	ENSG00000105397	N	0.160132	0.00855406	3.4e-78	350.438	0.0112458
TYK2	rs35615354	19	10523875	A	G	0.319418	ENSG00000105397	19	10476280	ENSG00000105397	N	0.169353	0.00858649	1.36e-86	389.004	0.0124697
TYK2	rs11881782	19	10524548	G	A	0.32424	ENSG00000105397	19	10476280	ENSG00000105397	N	0.160317	0.00855745	2.61e-78	350.97	0.0112628
TYK2	rs35164067	19	10525181	A	G	0.2023	ENSG00000105397	19	10476280	ENSG00000105397	N	0.248329	0.0099078	1.23e-138	628.204	0.0199031
TYK2	rs78255613	19	10525230	T	G	0.0546831	ENSG00000105397	19	10476280	ENSG00000105397	N	-0.135371	0.0209345	1e-10	41.8144	0.00189458
TYK2	rs142770866	19	10525372	A	G	0.0599121	ENSG00000105397	19	10476280	ENSG00000105397	N	0.129508	0.01705	3.06e-14	57.6958	0.00188932
TYK2	rs2633971	19	10525743	A	G	0.41397	ENSG00000105397	19	10476280	ENSG00000105397	N	0.11235	0.00815454	3.48e-43	189.822	0.00612442
TYK2	rs6511698	19	10526009	T	C	0.414577	ENSG00000105397	19	10476280	ENSG00000105397	N	0.113324	0.00813677	4.32e-44	193.972	0.00623374
TYK2	rs78021472	19	10526264	T	C	0.0342566	ENSG00000105397	19	10476280	ENSG00000105397	N	-0.446129	0.0737232	1.44e-09	36.6195	0.0131691
TYK2	rs35916055	19	10526831	A	G	0.323938	ENSG00000105397	19	10476280	ENSG00000105397	N	0.159859	0.00855987	7.85e-78	348.771	0.0111932
TYK2	rs34953890	19	10526854	A	C	0.200355	ENSG00000105397	19	10476280	ENSG00000105397	N	0.250075	0.00996172	4.54e-139	630.191	0.0200386
TYK2	rs117320342	19	10527645	G	C	0.0871551	ENSG00000105397	19	10476280	ENSG00000105397	N	-0.0923166	0.0142702	9.85e-11	41.8504	0.00135606
TYK2	rs117083751	19	10530810	G	C	0.0288162	ENSG00000105397	19	10476280	ENSG00000105397	N	-0.760493	0.0947395	9.97e-16	64.436	0.0323712
TYK2	rs753859	19	10531224	C	G	0.479236	ENSG00000105397	19	10476280	ENSG00000105397	N	0.143896	0.00812045	2.93e-70	314.005	0.0103352
TYK2	rs117495488	19	10531491	T	C	0.0288162	ENSG00000105397	19	10476280	ENSG00000105397	N	-0.760493	0.0947395	9.97e-16	64.436	0.0323712
TYK2	rs190630833	19	10531844	C	T	0.0288162	ENSG00000105397	19	10476280	ENSG00000105397	N	-0.760493	0.0947395	9.97e-16	64.436	0.0323712
TYK2	rs78370725	19	10532041	T	G	0.0288162	ENSG00000105397	19	10476280	ENSG00000105397	N	-0.760493	0.0947395	9.97e-16	64.436	0.0323712
TYK2	rs77376335	19	10532458	C	T	0.0872306	ENSG00000105397	19	10476280	ENSG00000105397	N	-0.0926395	0.0142645	8.34e-11	42.1774	0.00136663
TYK2	rs74806945	19	10532654	A	G	0.0867809	ENSG00000105397	19	10476280	ENSG00000105397	N	-0.0928293	0.0142981	8.45e-11	42.1515	0.00136584
TYK2	rs77837238	19	10533049	T	C	0.0288162	ENSG00000105397	19	10476280	ENSG00000105397	N	-0.760493	0.0947395	9.97e-16	64.436	0.0323712
TYK2	rs11085732	19	10533112	G	C	0.326009	ENSG00000105397	19	10476280	ENSG00000105397	N	0.164491	0.00854241	1.26e-82	370.786	0.0118904
TYK2	rs76829093	19	10534637	A	G	0.0288162	ENSG00000105397	19	10476280	ENSG00000105397	N	-0.760493	0.0947395	9.97e-16	64.436	0.0323712
TYK2	rs7249459	19	10537092	T	C	0.319352	ENSG00000105397	19	10476280	ENSG00000105397	N	0.166269	0.0086705	5.83e-82	367.734	0.0120183
TYK2	rs1352426	19	10537268	C	T	0.418023	ENSG00000105397	19	10476280	ENSG00000105397	N	0.115915	0.00812481	3.52e-46	203.541	0.00653755
TYK2	rs146564035	19	10537837	A	G	0.0552166	ENSG00000105397	19	10476280	ENSG00000105397	N	-0.130488	0.0208394	3.81e-10	39.2076	0.00177653
TYK2	rs12983665	19	10538373	G	A	0.326656	ENSG00000105397	19	10476280	ENSG00000105397	N	0.163293	0.00852189	7.75e-82	367.167	0.0117299
TYK2	rs8112675	19	10538719	T	C	0.325904	ENSG00000105397	19	10476280	ENSG00000105397	N	0.163717	0.00854268	7.31e-82	367.282	0.0117768
TYK2	rs1387025	19	10538799	A	G	0.415896	ENSG00000105397	19	10476280	ENSG00000105397	N	0.117636	0.00814496	2.78e-47	208.594	0.00672335
TYK2	rs79406755	19	10539344	G	A	0.0288162	ENSG00000105397	19	10476280	ENSG00000105397	N	-0.760493	0.0947395	9.97e-16	64.436	0.0323712
TYK2	rs75681283	19	10539349	T	A	0.0288162	ENSG00000105397	19	10476280	ENSG00000105397	N	-0.760493	0.0947395	9.97e-16	64.436	0.0323712
TYK2	rs513663	19	10539537	G	A	0.402963	ENSG00000105397	19	10476280	ENSG00000105397	N	0.10581	0.00819026	3.52e-38	166.901	0.00538704
TYK2	rs182844296	19	10541321	A	G	0.0288162	ENSG00000105397	19	10476280	ENSG00000105397	N	-0.760493	0.0947395	9.97e-16	64.436	0.0323712
TYK2	rs477174	19	10544032	T	C	0.404487	ENSG00000105397	19	10476280	ENSG00000105397	N	0.103718	0.00817025	6.34e-37	161.153	0.00518244
TYK2	rs11670504	19	10546771	G	A	0.315786	ENSG00000105397	19	10476280	ENSG00000105397	N	0.149043	0.00866146	2.33e-66	296.102	0.00959927
TYK2	rs12983921	19	10547226	T	C	0.186271	ENSG00000105397	19	10476280	ENSG00000105397	N	0.243059	0.0102531	3.14e-124	561.97	0.0179093
TYK2	rs7260594	19	10548136	T	C	0.309056	ENSG00000105397	19	10476280	ENSG00000105397	N	0.158727	0.00866953	7.07e-75	335.205	0.01076
TYK2	rs11670704	19	10548881	T	C	0.185398	ENSG00000105397	19	10476280	ENSG00000105397	N	0.243865	0.0102717	1.35e-124	563.656	0.017963
TYK2	rs7253185	19	10549212	G	A	0.309178	ENSG00000105397	19	10476280	ENSG00000105397	N	0.158639	0.00866918	8.4e-75	334.86	0.0107504
TYK2	rs34246431	19	10549968	C	T	0.313614	ENSG00000105397	19	10476280	ENSG00000105397	N	0.148909	0.00864072	1.49e-66	296.99	0.00954631
TYK2	rs4804133	19	10550932	A	T	0.313644	ENSG00000105397	19	10476280	ENSG00000105397	N	0.148609	0.00864076	2.72e-66	295.792	0.00950838
TYK2	rs75206631	19	10552796	C	G	0.0258686	ENSG00000105397	19	10476280	ENSG00000105397	N	-0.617332	0.0857263	5.97e-13	51.8572	0.0192069
TYK2	rs55939834	19	10553252	T	A	0.0876902	ENSG00000105397	19	10476280	ENSG00000105397	N	-0.08961	0.0142319	3.05e-10	39.6449	0.0012848
TYK2	rs2043330	19	10553618	T	C	0.306522	ENSG00000105397	19	10476280	ENSG00000105397	N	0.15936	0.00869072	4.21e-75	336.238	0.0107965
TYK2	rs9807913	19	10554448	T	C	0.395385	ENSG00000105397	19	10476280	ENSG00000105397	N	0.110459	0.00821599	3.32e-41	180.752	0.00583353
TYK2	rs78854124	19	10556044	A	G	0.0868187	ENSG00000105397	19	10476280	ENSG00000105397	N	-0.0898942	0.0142961	3.22e-10	39.5392	0.00128134
TYK2	rs11671552	19	10556246	T	C	0.0798368	ENSG00000105397	19	10476280	ENSG00000105397	N	0.287561	0.0163485	2.97e-69	309.388	0.0121495
TYK2	rs118115488	19	10556897	T	C	0.0584094	ENSG00000105397	19	10476280	ENSG00000105397	N	0.108654	0.0172237	2.82e-10	39.7959	0.00129857
TYK2	rs147406468	19	10557310	A	G	0.0288162	ENSG00000105397	19	10476280	ENSG00000105397	N	-0.759448	0.0947438	1.09e-15	64.2532	0.0322823
TYK2	rs11881227	19	10560905	T	C	0.217351	ENSG00000105397	19	10476280	ENSG00000105397	N	-0.0634258	0.00974073	7.45e-11	42.3983	0.00136864
TYK2	rs11879176	19	10560908	G	T	0.218087	ENSG00000105397	19	10476280	ENSG00000105397	N	-0.063369	0.00974698	7.96e-11	42.2682	0.00136953
TYK2	rs114202680	19	10561748	G	C	0.0879312	ENSG00000105397	19	10476280	ENSG00000105397	N	-0.0841773	0.0142345	3.35e-09	34.9708	0.00113656
TYK2	rs76415590	19	10562610	C	T	0.0258686	ENSG00000105397	19	10476280	ENSG00000105397	N	-0.616709	0.0857278	6.3e-13	51.7508	0.0191682
TYK2	rs78064630	19	10562802	A	G	0.0584285	ENSG00000105397	19	10476280	ENSG00000105397	N	0.109269	0.0172213	2.22e-10	40.2589	0.00131372
TYK2	rs77070081	19	10563077	G	C	0.0288162	ENSG00000105397	19	10476280	ENSG00000105397	N	-0.759448	0.0947438	1.09e-15	64.2532	0.0322823
TYK2	rs59451338	19	10563204	A	G	0.217145	ENSG00000105397	19	10476280	ENSG00000105397	N	-0.0640304	0.00974409	4.99e-11	43.1807	0.00139391
TYK2	rs141342588	19	10564058	T	C	0.0288162	ENSG00000105397	19	10476280	ENSG00000105397	N	-0.759448	0.0947438	1.09e-15	64.2532	0.0322823
TYK2	rs79343819	19	10564354	A	G	0.0871329	ENSG00000105397	19	10476280	ENSG00000105397	N	-0.0879684	0.0142722	7.11e-10	37.9902	0.00123104
TYK2	rs75420883	19	10564721	A	G	0.0288162	ENSG00000105397	19	10476280	ENSG00000105397	N	-0.758412	0.0947494	1.2e-15	64.0704	0.0321943
TYK2	rs79758628	19	10566094	T	C	0.0290758	ENSG00000105397	19	10476280	ENSG00000105397	N	-0.748973	0.0943647	2.07e-15	62.996	0.0316723
TYK2	rs79947303	19	10566274	A	C	0.0288162	ENSG00000105397	19	10476280	ENSG00000105397	N	-0.758412	0.0947494	1.2e-15	64.0704	0.0321943
TYK2	rs74179925	19	10567208	T	A	0.203182	ENSG00000105397	19	10476280	ENSG00000105397	N	0.223318	0.0100693	5.6e-109	491.868	0.0161481
TYK2	rs78902064	19	10567533	C	T	0.0256798	ENSG00000105397	19	10476280	ENSG00000105397	N	-0.615174	0.0860455	8.72e-13	51.114	0.0189374
TYK2	rs11672021	19	10567854	A	G	0.182955	ENSG00000105397	19	10476280	ENSG00000105397	N	0.241167	0.0103843	2.59e-119	539.363	0.0173883
TYK2	rs10416143	19	10567862	A	G	0.18031	ENSG00000105397	19	10476280	ENSG00000105397	N	0.245062	0.0104981	1.61e-120	544.917	0.0177522
TYK2	rs4804503	19	10567890	T	C	0.213062	ENSG00000105397	19	10476280	ENSG00000105397	N	-0.0558562	0.00983211	1.34e-08	32.2737	0.00104621
TYK2	rs76619635	19	10568212	T	C	0.209596	ENSG00000105397	19	10476280	ENSG00000105397	N	-0.0555195	0.00989159	1.99e-08	31.5035	0.0010213
TYK2	rs76669781	19	10568375	C	T	0.0256798	ENSG00000105397	19	10476280	ENSG00000105397	N	-0.618313	0.0860369	6.64e-13	51.6473	0.0191311
TYK2	rs10404367	19	10568481	A	T	0.0258686	ENSG00000105397	19	10476280	ENSG00000105397	N	-0.620484	0.0857164	4.53e-13	52.4002	0.0194036
TYK2	rs4804134	19	10568519	G	T	0.404596	ENSG00000105397	19	10476280	ENSG00000105397	N	0.10326	0.00818134	1.61e-36	159.3	0.00513721
TYK2	rs59919460	19	10569134	T	G	0.210815	ENSG00000105397	19	10476280	ENSG00000105397	N	-0.0539747	0.00987029	4.54e-08	29.9034	0.000969373
TYK2	rs79889104	19	10569306	G	T	0.0288162	ENSG00000105397	19	10476280	ENSG00000105397	N	-0.758412	0.0947494	1.2e-15	64.0704	0.0321943
TYK2	rs142284963	19	10569520	G	C	0.0288162	ENSG00000105397	19	10476280	ENSG00000105397	N	-0.758412	0.0947494	1.2e-15	64.0704	0.0321943
TYK2	rs2358681	19	10569643	C	T	0.406216	ENSG00000105397	19	10476280	ENSG00000105397	N	0.102472	0.00816523	3.99e-36	157.497	0.00506554
TYK2	rs78503130	19	10570467	G	A	0.0256798	ENSG00000105397	19	10476280	ENSG00000105397	N	-0.612523	0.0860526	1.1e-12	50.666	0.0187745
TYK2	rs60167376	19	10570580	C	G	0.18565	ENSG00000105397	19	10476280	ENSG00000105397	N	0.23839	0.0102706	3.53e-119	538.746	0.0171835
TYK2	rs62130736	19	10570752	T	C	0.185688	ENSG00000105397	19	10476280	ENSG00000105397	N	0.238219	0.0102699	5.02e-119	538.047	0.0171616
TYK2	rs35452057	19	10573816	A	G	0.171493	ENSG00000105397	19	10476280	ENSG00000105397	N	0.237523	0.0106011	3.49e-111	502.007	0.0160319
TYK2	rs74944457	19	10574196	A	G	0.0288162	ENSG00000105397	19	10476280	ENSG00000105397	N	-0.758412	0.0947494	1.2e-15	64.0704	0.0321943
TYK2	rs80348279	19	10574205	C	T	0.0288162	ENSG00000105397	19	10476280	ENSG00000105397	N	-0.758412	0.0947494	1.2e-15	64.0704	0.0321943
TYK2	rs74179926	19	10574232	A	G	0.186823	ENSG00000105397	19	10476280	ENSG00000105397	N	0.233814	0.0102492	3.41e-115	520.429	0.0166106
TYK2	rs55898302	19	10574255	C	T	0.137489	ENSG00000105397	19	10476280	ENSG00000105397	N	-0.0886127	0.0123965	8.79e-13	51.0968	0.00186232
TYK2	rs58172634	19	10574325	T	C	0.168926	ENSG00000105397	19	10476280	ENSG00000105397	N	0.238501	0.0106647	8.9e-111	500.13	0.0159715
TYK2	rs76884064	19	10574424	G	C	0.026445	ENSG00000105397	19	10476280	ENSG00000105397	N	-0.60774	0.0848349	7.85e-13	51.32	0.0190182
TYK2	rs76812489	19	10575824	A	G	0.0288162	ENSG00000105397	19	10476280	ENSG00000105397	N	-0.758412	0.0947494	1.2e-15	64.0704	0.0321943
TYK2	rs77783303	19	10576015	A	G	0.0288162	ENSG00000105397	19	10476280	ENSG00000105397	N	-0.758412	0.0947494	1.2e-15	64.0704	0.0321943
TYK2	rs11666164	19	10576270	T	C	0.168504	ENSG00000105397	19	10476280	ENSG00000105397	N	0.236299	0.0106769	1.56e-108	489.817	0.0156467
TYK2	rs7247481	19	10576311	T	C	0.191698	ENSG00000105397	19	10476280	ENSG00000105397	N	0.212248	0.0101618	7.06e-97	436.261	0.0139607
TYK2	rs1051738	19	10577843	A	C	0.169037	ENSG00000105397	19	10476280	ENSG00000105397	N	0.233654	0.0107112	1.71e-105	475.85	0.015337
TYK2	rs7256672	19	10579474	G	T	0.345047	ENSG00000105397	19	10476280	ENSG00000105397	N	0.101071	0.00849465	1.21e-32	141.567	0.00461712
TYK2	rs35084366	19	10580634	T	C	0.16588	ENSG00000105397	19	10476280	ENSG00000105397	N	0.231066	0.01075	1.75e-102	462.014	0.0147749
TYK2	rs149658244	19	10580843	T	G	0.029595	ENSG00000105397	19	10476280	ENSG00000105397	N	-0.72435	0.0936312	1.02e-14	59.8488	0.0301369
TYK2	rs77952821	19	10580976	A	G	0.029595	ENSG00000105397	19	10476280	ENSG00000105397	N	-0.72435	0.0936312	1.02e-14	59.8488	0.0301369
TYK2	rs117093042	19	10581602	C	G	0.0861469	ENSG00000105397	19	10476280	ENSG00000105397	N	-0.0797037	0.0144276	3.31e-08	30.5189	0.00100024
TYK2	rs77072129	19	10582960	T	C	0.029595	ENSG00000105397	19	10476280	ENSG00000105397	N	-0.72435	0.0936312	1.02e-14	59.8488	0.0301369
TYK2	rs74179927	19	10582961	A	G	0.0780807	ENSG00000105397	19	10476280	ENSG00000105397	N	0.27247	0.0165276	4.64e-61	271.78	0.0106882
TYK2	rs11085734	19	10582963	G	A	0.486061	ENSG00000105397	19	10476280	ENSG00000105397	N	0.141309	0.00810667	4.78e-68	303.847	0.00997636
TYK2	rs78853431	19	10584297	A	G	0.0638523	ENSG00000105397	19	10476280	ENSG00000105397	N	0.0978686	0.0167469	5.1e-09	34.1521	0.00114508
TYK2	rs7259385	19	10584590	T	C	0.182915	ENSG00000105397	19	10476280	ENSG00000105397	N	0.227344	0.0103395	3.75e-107	483.468	0.0154495
TYK2	rs7259088	19	10585035	C	G	0.185614	ENSG00000105397	19	10476280	ENSG00000105397	N	0.223584	0.0102828	7.94e-105	472.78	0.0151131
TYK2	rs7259116	19	10585089	A	G	0.193801	ENSG00000105397	19	10476280	ENSG00000105397	N	0.207491	0.0101785	2.26e-92	415.557	0.0134532
TYK2	rs7343087	19	10585233	G	A	0.192971	ENSG00000105397	19	10476280	ENSG00000105397	N	0.206857	0.0101955	1.61e-91	411.646	0.0133276
TYK2	rs11670508	19	10585666	T	C	0.165307	ENSG00000105397	19	10476280	ENSG00000105397	N	0.230247	0.0107665	1.82e-101	457.34	0.0146297
TYK2	rs79362074	19	10585784	G	A	0.0635808	ENSG00000105397	19	10476280	ENSG00000105397	N	0.0973996	0.0166734	5.17e-09	34.1245	0.00112964
TYK2	rs10415088	19	10587129	A	C	0.18345	ENSG00000105397	19	10476280	ENSG00000105397	N	0.224759	0.0103295	5.68e-105	473.452	0.0151344
TYK2	rs62131887	19	10587596	T	C	0.27438	ENSG00000105397	19	10476280	ENSG00000105397	N	0.13123	0.00905909	1.49e-47	209.844	0.00685738
TYK2	rs10416653	19	10589036	T	C	0.0559236	ENSG00000105397	19	10476280	ENSG00000105397	N	-0.119053	0.0184681	1.15e-10	41.5562	0.00149662
TYK2	rs7247198	19	10590508	C	G	0.0619432	ENSG00000105397	19	10476280	ENSG00000105397	N	0.114471	0.0178761	1.52e-10	41.0058	0.0015228
TYK2	rs118171875	19	10590535	T	G	0.0367178	ENSG00000105397	19	10476280	ENSG00000105397	N	-0.191491	0.0215057	5.38e-19	79.2847	0.00259392
TYK2	rs11666263	19	10590684	G	A	0.351617	ENSG00000105397	19	10476280	ENSG00000105397	N	0.0919788	0.00844881	1.34e-27	118.518	0.00385751
TYK2	rs12974442	19	10591142	A	G	0.187742	ENSG00000105397	19	10476280	ENSG00000105397	N	0.217035	0.0103106	2.31e-98	443.09	0.0143663
TYK2	rs62131889	19	10591276	A	G	0.199696	ENSG00000105397	19	10476280	ENSG00000105397	N	0.199096	0.0100462	2.08e-87	392.755	0.0126701
TYK2	rs186255753	19	10591555	C	T	0.0316719	ENSG00000105397	19	10476280	ENSG00000105397	N	-0.654993	0.0907846	5.4e-13	52.0534	0.0263148
TYK2	rs12461980	19	10591995	A	G	0.257406	ENSG00000105397	19	10476280	ENSG00000105397	N	-0.0840958	0.0124299	1.33e-11	45.7734	0.00270364
TYK2	rs28834106	19	10592144	C	T	0.286285	ENSG00000105397	19	10476280	ENSG00000105397	N	0.131857	0.00892832	2.34e-49	218.106	0.00710493
TYK2	rs7248408	19	10593429	C	T	0.291683	ENSG00000105397	19	10476280	ENSG00000105397	N	0.11016	0.00890124	3.53e-35	153.161	0.00501437
TYK2	rs34197572	19	10593637	T	C	0.0667179	ENSG00000105397	19	10476280	ENSG00000105397	N	0.118452	0.0164266	5.55e-13	51.9983	0.00174731
TYK2	rs138523949	19	10594115	G	A	0.0694784	ENSG00000105397	19	10476280	ENSG00000105397	N	0.102044	0.015919	1.45e-10	41.0907	0.00134642
TYK2	rs141567219	19	10594170	G	A	0.0651309	ENSG00000105397	19	10476280	ENSG00000105397	N	0.109424	0.0164019	2.53e-11	44.5079	0.00145812
TYK2	rs115347026	19	10594484	C	T	0.0687987	ENSG00000105397	19	10476280	ENSG00000105397	N	0.109346	0.0159891	7.99e-12	46.769	0.001532
TYK2	rs117679913	19	10594556	A	G	0.0573347	ENSG00000105397	19	10476280	ENSG00000105397	N	0.1008	0.0176545	1.13e-08	32.5994	0.00109831
TYK2	rs10408642	19	10594691	G	A	0.357378	ENSG00000105397	19	10476280	ENSG00000105397	N	0.132126	0.00842941	2.26e-55	245.687	0.00801844
TYK2	rs11878853	19	10594938	T	C	0.16162	ENSG00000105397	19	10476280	ENSG00000105397	N	0.208365	0.0109381	6.65e-81	362.882	0.0117656
TYK2	rs117281937	19	10595023	A	G	0.0691376	ENSG00000105397	19	10476280	ENSG00000105397	N	0.109126	0.0159522	7.88e-12	46.7967	0.0015328
TYK2	rs190740393	19	10595363	C	T	0.0886128	ENSG00000105397	19	10476280	ENSG00000105397	N	0.104929	0.0160865	6.9e-11	42.5469	0.00177836
TYK2	rs35295222	19	10596076	C	G	0.0685589	ENSG00000105397	19	10476280	ENSG00000105397	N	0.109702	0.016014	7.36e-12	46.9277	0.00153702
TYK2	rs144659401	19	10596469	C	T	0.0293354	ENSG00000105397	19	10476280	ENSG00000105397	N	-0.718271	0.0940687	2.25e-14	58.3024	0.0293811
TYK2	rs34256230	19	10596480	A	G	0.0672515	ENSG00000105397	19	10476280	ENSG00000105397	N	0.113711	0.0161558	1.94e-12	49.5391	0.00162219
TYK2	rs34346015	19	10596489	A	G	0.0672515	ENSG00000105397	19	10476280	ENSG00000105397	N	0.113759	0.0161562	1.91e-12	49.5785	0.00162356
TYK2	rs77995435	19	10596639	A	G	0.0545987	ENSG00000105397	19	10476280	ENSG00000105397	N	-0.119746	0.0186776	1.44e-10	41.1036	0.0014803
TYK2	rs78372513	19	10596654	A	G	0.0293354	ENSG00000105397	19	10476280	ENSG00000105397	N	-0.718271	0.0940687	2.25e-14	58.3024	0.0293811
TYK2	rs9676881	19	10596780	A	G	0.361396	ENSG00000105397	19	10476280	ENSG00000105397	N	0.125333	0.00838292	1.53e-50	223.532	0.00725063
TYK2	rs3177696	19	10596811	C	T	0.0922945	ENSG00000105397	19	10476280	ENSG00000105397	N	-0.083369	0.0139562	2.32e-09	35.6841	0.00116455
TYK2	rs79817709	19	10596872	T	G	0.0293354	ENSG00000105397	19	10476280	ENSG00000105397	N	-0.718271	0.0940687	2.25e-14	58.3024	0.0293811
TYK2	rs45524632	19	10596988	A	C	0.0192438	ENSG00000105397	19	10476280	ENSG00000105397	N	0.288168	0.0372512	1.03e-14	59.8427	0.00313454
TYK2	rs11669094	19	10597746	A	T	0.325302	ENSG00000105397	19	10476280	ENSG00000105397	N	0.116227	0.00926052	3.94e-36	157.523	0.0059298
TYK2	rs61223991	19	10598060	T	C	0.092572	ENSG00000105397	19	10476280	ENSG00000105397	N	-0.0819387	0.0139837	4.64e-09	34.3348	0.00112798
TYK2	rs112350143	19	10598263	A	C	0.162085	ENSG00000105397	19	10476280	ENSG00000105397	N	0.198981	0.0110236	7.83e-73	325.819	0.0107546
TYK2	rs35597394	19	10598683	T	A	0.0666151	ENSG00000105397	19	10476280	ENSG00000105397	N	0.111184	0.0161426	5.67e-12	47.4392	0.00153726
TYK2	rs34777454	19	10598830	A	G	0.0664565	ENSG00000105397	19	10476280	ENSG00000105397	N	0.110044	0.0161597	9.77e-12	46.3731	0.00150257
TYK2	rs7259486	19	10599082	T	C	0.0925721	ENSG00000105397	19	10476280	ENSG00000105397	N	-0.0812244	0.0139657	6.03e-09	33.8258	0.0011084
TYK2	rs12985305	19	10599132	A	T	0.414535	ENSG00000105397	19	10476280	ENSG00000105397	N	0.142977	0.00888012	2.52e-58	259.236	0.00992258
TYK2	rs9749588	19	10599162	T	C	0.0689074	ENSG00000105397	19	10476280	ENSG00000105397	N	0.10234	0.015914	1.27e-10	41.3554	0.00134394
TYK2	rs7247667	19	10599349	G	C	0.263717	ENSG00000105397	19	10476280	ENSG00000105397	N	0.109434	0.00995416	4.09e-28	120.864	0.00465069
TYK2	rs12459219	19	10599685	G	A	0.415278	ENSG00000105397	19	10476280	ENSG00000105397	N	0.143686	0.0088774	6.37e-59	261.973	0.0100265
TYK2	rs11878494	19	10599836	C	G	0.067214	ENSG00000105397	19	10476280	ENSG00000105397	N	0.107276	0.0160756	2.5e-11	44.5319	0.00144304
TYK2	rs1048290	19	10600442	C	G	0.359644	ENSG00000105397	19	10476280	ENSG00000105397	N	0.12533	0.00840915	3.1e-50	222.129	0.00723493
TYK2	rs11879158	19	10600654	A	G	0.0653101	ENSG00000105397	19	10476280	ENSG00000105397	N	0.107719	0.0162924	3.8e-11	43.7134	0.00141665
TYK2	rs11882133	19	10600753	C	A	0.338522	ENSG00000105397	19	10476280	ENSG00000105397	N	0.126514	0.00857443	2.87e-49	217.704	0.00716819
TYK2	rs74179931	19	10600818	T	C	0.291812	ENSG00000105397	19	10476280	ENSG00000105397	N	-0.103228	0.0107835	1.04e-21	91.638	0.0044043
TYK2	rs12971603	19	10600923	G	A	0.329519	ENSG00000105397	19	10476280	ENSG00000105397	N	0.125216	0.00932111	3.84e-41	180.461	0.00692814
TYK2	rs11085735	19	10602180	A	C	0.0600315	ENSG00000105397	19	10476280	ENSG00000105397	N	0.113475	0.0180319	3.11e-10	39.602	0.00145319
TYK2	rs35817519	19	10603236	T	A	0.0666855	ENSG00000105397	19	10476280	ENSG00000105397	N	0.109697	0.0161343	1.05e-11	46.2263	0.00149789
TYK2	rs141749460	19	10604512	G	C	0.0280374	ENSG00000105397	19	10476280	ENSG00000105397	N	-0.734218	0.0961572	2.25e-14	58.3024	0.0293811
TYK2	rs75688257	19	10606588	C	T	0.162531	ENSG00000105397	19	10476280	ENSG00000105397	N	0.201321	0.0108393	5.3e-77	344.966	0.0110335
TYK2	rs142413827	19	10607015	C	T	0.0280374	ENSG00000105397	19	10476280	ENSG00000105397	N	-0.734218	0.0961572	2.25e-14	58.3024	0.0293811
TYK2	rs144161253	19	10607371	A	G	0.0280374	ENSG00000105397	19	10476280	ENSG00000105397	N	-0.735282	0.096153	2.06e-14	58.4766	0.0294663
TYK2	rs138208481	19	10609858	T	A	0.0280374	ENSG00000105397	19	10476280	ENSG00000105397	N	-0.735282	0.096153	2.06e-14	58.4766	0.0294663
TYK2	rs144303718	19	10611333	G	T	0.0280374	ENSG00000105397	19	10476280	ENSG00000105397	N	-0.735282	0.096153	2.06e-14	58.4766	0.0294663
TYK2	rs7245388	19	10611596	T	G	0.354524	ENSG00000105397	19	10476280	ENSG00000105397	N	0.119634	0.00839395	4.33e-46	203.131	0.00655036
TYK2	rs28372821	19	10614232	C	T	0.0280374	ENSG00000105397	19	10476280	ENSG00000105397	N	-0.735282	0.096153	2.06e-14	58.4766	0.0294663
TYK2	rs113540846	19	10615906	A	G	0.158075	ENSG00000105397	19	10476280	ENSG00000105397	N	0.198658	0.0109855	4.29e-73	327.019	0.0105046
TYK2	rs4804135	19	10616096	A	G	0.340197	ENSG00000105397	19	10476280	ENSG00000105397	N	0.13068	0.00846922	1.03e-53	238.085	0.00766643
TYK2	rs11668429	19	10616303	G	T	0.340655	ENSG00000105397	19	10476280	ENSG00000105397	N	0.129432	0.00845099	6.02e-53	234.568	0.00752559
TYK2	rs62131895	19	10616403	C	T	0.182851	ENSG00000105397	19	10476280	ENSG00000105397	N	-0.0726758	0.0120668	1.71e-09	36.274	0.00157837
TYK2	rs11666754	19	10617724	T	C	0.157168	ENSG00000105397	19	10476280	ENSG00000105397	N	0.196187	0.0111634	3.88e-69	308.85	0.0101971
TYK2	rs60956147	19	10617970	A	G	0.156019	ENSG00000105397	19	10476280	ENSG00000105397	N	0.197656	0.0111962	9.51e-70	311.658	0.0102887
TYK2	rs57653312	19	10618009	A	G	0.157629	ENSG00000105397	19	10476280	ENSG00000105397	N	0.1989	0.011225	2.97e-70	313.976	0.010506
TYK2	rs59351473	19	10618027	A	G	0.158278	ENSG00000105397	19	10476280	ENSG00000105397	N	0.196482	0.0111468	1.53e-69	310.703	0.0102864
TYK2	rs150547837	19	10619156	T	C	0.0290758	ENSG00000105397	19	10476280	ENSG00000105397	N	-0.720466	0.0944799	2.43e-14	58.1498	0.0293072
TYK2	rs11668623	19	10619302	A	G	0.156439	ENSG00000105397	19	10476280	ENSG00000105397	N	0.197201	0.011185	1.43e-69	310.847	0.0102638
TYK2	rs144581076	19	10619455	A	C	0.0280374	ENSG00000105397	19	10476280	ENSG00000105397	N	-0.737484	0.0961442	1.71e-14	58.8382	0.029643
TYK2	rs140428507	19	10620412	T	C	0.0277778	ENSG00000105397	19	10476280	ENSG00000105397	N	-0.741892	0.0965753	1.57e-14	59.0132	0.0297286
TYK2	rs7246953	19	10621108	A	G	0.164897	ENSG00000105397	19	10476280	ENSG00000105397	N	0.194543	0.0110072	6.63e-70	312.376	0.0104235
TYK2	rs149410973	19	10621518	T	C	0.0277778	ENSG00000105397	19	10476280	ENSG00000105397	N	-0.74296	0.0965711	1.43e-14	59.1884	0.0298143
TYK2	rs142663484	19	10622675	T	C	0.0275182	ENSG00000105397	19	10476280	ENSG00000105397	N	-0.73905	0.0970417	2.62e-14	58.0004	0.0292334
TYK2	rs113456243	19	10622813	G	A	0.0251608	ENSG00000105397	19	10476280	ENSG00000105397	N	-0.629736	0.0869633	4.44e-13	52.4379	0.0194538
TYK2	rs146039497	19	10622985	C	A	0.0275182	ENSG00000105397	19	10476280	ENSG00000105397	N	-0.732735	0.0970664	4.39e-14	56.9844	0.0287359
TYK2	rs139561821	19	10623013	T	A	0.0275182	ENSG00000105397	19	10476280	ENSG00000105397	N	-0.733819	0.0970634	4.02e-14	57.1567	0.028821
TYK2	rs148534836	19	10623381	G	C	0.0275182	ENSG00000105397	19	10476280	ENSG00000105397	N	-0.730661	0.0970746	5.2e-14	56.6527	0.0285735
TYK2	rs147664744	19	10623726	T	C	0.0275182	ENSG00000105397	19	10476280	ENSG00000105397	N	-0.727511	0.0970869	6.71e-14	56.151	0.0283277
TYK2	rs147965647	19	10624277	G	A	0.0275182	ENSG00000105397	19	10476280	ENSG00000105397	N	-0.71912	0.0971181	1.32e-13	54.828	0.027678
TYK2	rs150461309	19	10624838	T	C	0.0259605	ENSG00000105397	19	10476280	ENSG00000105397	N	-0.730057	0.0999476	2.79e-13	53.3542	0.0269546
TYK2	rs6511701	19	10625067	A	C	0.19569	ENSG00000105397	19	10476280	ENSG00000105397	N	0.167878	0.0119115	4.15e-45	198.634	0.00887176
TYK2	rs10416073	19	10625796	A	C	0.0522537	ENSG00000105397	19	10476280	ENSG00000105397	N	0.115761	0.0193651	2.26e-09	35.7343	0.00132728
TYK2	rs34585310	19	10625953	T	G	0.143915	ENSG00000105397	19	10476280	ENSG00000105397	N	0.163904	0.0122935	1.5e-40	177.758	0.0066196
TYK2	rs116947105	19	10625965	C	A	0.0183529	ENSG00000105397	19	10476280	ENSG00000105397	N	-0.26518	0.0434066	1e-09	37.3224	0.0025338
TYK2	rs7256518	19	10626375	G	A	0.0514279	ENSG00000105397	19	10476280	ENSG00000105397	N	0.121451	0.01963	6.13e-10	38.2791	0.00143913
TYK2	rs62131898	19	10626428	G	A	0.132321	ENSG00000105397	19	10476280	ENSG00000105397	N	-0.079485	0.0140269	1.46e-08	32.1105	0.00145074
TYK2	rs146020300	19	10626997	T	C	0.0163551	ENSG00000105397	19	10476280	ENSG00000105397	N	-0.906221	0.125342	4.83e-13	52.2727	0.0264235
TYK2	rs12975591	19	10627814	G	A	0.228979	ENSG00000105397	19	10476280	ENSG00000105397	N	0.0838274	0.0114191	2.12e-13	53.89	0.00248121
TYK2	rs10418435	19	10628041	A	C	0.0477878	ENSG00000105397	19	10476280	ENSG00000105397	N	0.114166	0.0203606	2.06e-08	31.4407	0.00118619
TYK2	rs12463093	19	10628468	G	C	0.211335	ENSG00000105397	19	10476280	ENSG00000105397	N	-0.0754646	0.0114309	4.06e-11	43.5839	0.00189837
TYK2	rs12460981	19	10628548	G	A	0.214158	ENSG00000105397	19	10476280	ENSG00000105397	N	-0.0839126	0.0113937	1.77e-13	54.2406	0.00237003
TYK2	rs34924007	19	10629460	C	T	0.213091	ENSG00000105397	19	10476280	ENSG00000105397	N	-0.0764328	0.010806	1.51e-12	50.0299	0.0019592
TYK2	rs34177255	19	10629539	G	A	0.212484	ENSG00000105397	19	10476280	ENSG00000105397	N	-0.0744982	0.0109521	1.03e-11	46.2697	0.00185741
TYK2	rs141059827	19	10630170	C	T	0.0173936	ENSG00000105397	19	10476280	ENSG00000105397	N	-0.799038	0.12189	5.55e-11	42.9733	0.021824
TYK2	rs12984270	19	10630474	T	C	0.209303	ENSG00000105397	19	10476280	ENSG00000105397	N	-0.0633439	0.0109048	6.29e-09	33.7423	0.00132808
TYK2	rs74367067	19	10630875	T	C	0.017134	ENSG00000105397	19	10476280	ENSG00000105397	N	-0.808937	0.122782	4.45e-11	43.407	0.02204
TYK2	rs144649149	19	10631671	T	C	0.0173936	ENSG00000105397	19	10476280	ENSG00000105397	N	-0.772742	0.12198	2.37e-10	40.1321	0.0204112
TYK2	rs34312839	19	10631787	G	C	0.204028	ENSG00000105397	19	10476280	ENSG00000105397	N	-0.0663154	0.0110988	2.3e-09	35.7007	0.00142839
TYK2	rs147262407	19	10631854	G	A	0.0173936	ENSG00000105397	19	10476280	ENSG00000105397	N	-0.772742	0.12198	2.37e-10	40.1321	0.0204112
TYK2	rs77587461	19	10635951	T	C	0.0333589	ENSG00000105397	19	10476280	ENSG00000105397	N	0.140024	0.0230804	1.3e-09	36.806	0.00126448
TYK2	rs150109720	19	10657222	T	G	0.0328118	ENSG00000105397	19	10476280	ENSG00000105397	N	0.136417	0.023296	4.75e-09	34.2905	0.00118116
TYK2	rs74630689	19	10658176	G	A	0.0328001	ENSG00000105397	19	10476280	ENSG00000105397	N	0.135627	0.0232668	5.57e-09	33.9797	0.00116712
TYK2	rs11668544	19	10659971	C	G	0.0327597	ENSG00000105397	19	10476280	ENSG00000105397	N	0.136136	0.0232807	4.99e-09	34.1943	0.00117449
TYK2	rs75523935	19	10663256	C	T	0.032823	ENSG00000105397	19	10476280	ENSG00000105397	N	0.136427	0.0232596	4.48e-09	34.403	0.00118172
TYK2	rs11490554	19	10675084	T	C	0.0491907	ENSG00000105397	19	10476280	ENSG00000105397	N	0.111924	0.0195112	9.67e-09	32.9063	0.0011718
TYK2	rs118167193	19	10688076	G	A	0.0299482	ENSG00000105397	19	10476280	ENSG00000105397	N	0.16974	0.0256351	3.56e-11	43.8428	0.00167403
TYK2	rs144295214	19	10693253	A	G	0.033155	ENSG00000105397	19	10476280	ENSG00000105397	N	0.135328	0.0231797	5.28e-09	34.0847	0.00117412
TYK2	rs140752376	19	10694568	A	G	0.032623	ENSG00000105397	19	10476280	ENSG00000105397	N	0.161889	0.025262	1.47e-10	41.0676	0.00165419
TYK2	rs4804512	19	10707892	A	G	0.24816	ENSG00000105397	19	10476280	ENSG00000105397	N	0.054403	0.00955378	1.24e-08	32.4261	0.00110442
TYK2	rs12460655	19	10714433	T	G	0.0332176	ENSG00000105397	19	10476280	ENSG00000105397	N	0.160307	0.0243517	4.61e-11	43.3358	0.00165056
TYK2	rs139311191	19	10730393	A	G	0.0334231	ENSG00000105397	19	10476280	ENSG00000105397	N	0.144758	0.0244441	3.18e-09	35.0701	0.00135394
TYK2	rs183464907	19	10750821	T	C	0.0271159	ENSG00000105397	19	10476280	ENSG00000105397	N	-0.61139	0.0873664	2.6e-12	48.972	0.019722
TYK2	rs74795234	19	10754814	A	G	0.0355222	ENSG00000105397	19	10476280	ENSG00000105397	N	0.138439	0.0233929	3.26e-09	35.0226	0.00131322
TYK2	rs147622113	19	10771941	T	C	0.0256076	ENSG00000105397	19	10476280	ENSG00000105397	N	0.172323	0.0280711	8.31e-10	37.6849	0.0014819
TYK2	rs146795181	19	10782509	A	G	0.0308932	ENSG00000105397	19	10476280	ENSG00000105397	N	0.152588	0.0256089	2.55e-09	35.5025	0.00139414
TYK2	rs4804528	19	10886206	T	G	0.390996	ENSG00000105397	19	10476280	ENSG00000105397	N	0.0489114	0.00823424	2.85e-09	35.2836	0.00113931
TYK2	rs140789286	19	10947001	T	C	0.0275032	ENSG00000105397	19	10476280	ENSG00000105397	N	0.145304	0.0255943	1.37e-08	32.2306	0.00112942
TYK2	rs9797720	19	10962372	C	T	0.364247	ENSG00000105397	19	10476280	ENSG00000105397	N	0.0459648	0.00836606	3.92e-08	30.1862	0.00097851
TYK2	rs140283599	19	11044106	C	A	0.0244029	ENSG00000105397	19	10476280	ENSG00000105397	N	-0.635963	0.103412	7.76e-10	37.82	0.0192578
TYK2	rs12608948	19	11075312	T	A	0.347516	ENSG00000105397	19	10476280	ENSG00000105397	N	0.0511852	0.0084545	1.41e-09	36.6533	0.00118813
TYK2	rs4804556	19	11085543	C	T	0.343672	ENSG00000105397	19	10476280	ENSG00000105397	N	0.051149	0.00848806	1.68e-09	36.3126	0.00118024
TYK2	rs10411252	19	11163847	T	C	0.323914	ENSG00000105397	19	10476280	ENSG00000105397	N	0.0492649	0.00860343	1.03e-08	32.7893	0.00106301
TYK2	rs60314748	19	11166016	C	T	0.324556	ENSG00000105397	19	10476280	ENSG00000105397	N	0.049439	0.00859869	8.95e-09	33.0579	0.00107164
TYK2	rs55677033	19	11166293	C	T	0.32319	ENSG00000105397	19	10476280	ENSG00000105397	N	0.0503324	0.00860854	5.01e-09	34.1851	0.00110828
TYK2	rs8104480	19	11168896	G	A	0.327602	ENSG00000105397	19	10476280	ENSG00000105397	N	0.0502538	0.00858981	4.9e-09	34.2271	0.0011126
TYK2	rs7258189	19	11169947	C	T	0.326224	ENSG00000105397	19	10476280	ENSG00000105397	N	0.0495276	0.00857087	7.53e-09	33.3922	0.00107834
TYK2	rs8108977	19	11173703	T	G	0.326414	ENSG00000105397	19	10476280	ENSG00000105397	N	0.0497351	0.00858538	6.91e-09	33.5588	0.00108772
TYK2	rs8099996	19	11174625	G	A	0.32722	ENSG00000105397	19	10476280	ENSG00000105397	N	0.0487539	0.00856413	1.25e-08	32.408	0.00104655
TYK2	rs8103309	19	11174935	C	T	0.326114	ENSG00000105397	19	10476280	ENSG00000105397	N	0.049218	0.0088034	2.26e-08	31.257	0.00106472
TYK2	rs11666993	19	11176075	G	A	0.32822	ENSG00000105397	19	10476280	ENSG00000105397	N	0.0501025	0.00858596	5.37e-09	34.0519	0.00110698
TYK2	rs4371271	19	11184293	C	T	0.426823	ENSG00000105397	19	10476280	ENSG00000105397	N	0.0492963	0.00843104	5.01e-09	34.1874	0.00118904

## Sheet: Table_S2_InstrumentStrength
Gene	k	Min_F	Median_F	Max_F	Top_SNP_by_F	TopSNP_F	TopSNP_R2	Median_R2	Min_R2	Max_R2
JAK1	22	33.2583	40.5488	50.132	rs310233	50.132	0.0018886	0.00152811	0.00145597	0.0018886
JAK2	657	29.7394	530.104	638.118	rs6476941	638.118	0.0200247	0.0169535	0.000943792	0.0200247
JAK3	1	35.1651	35.1651	35.1651	rs3212797	35.1651	0.00159262	0.00159262	0.00159262	0.00159262
TYK2	541	29.7352	64.0704	771.652	rs34725611	771.652	0.0243372	0.00595495	0.000969373	0.0334302
