# Supplementary material for: Genetic pharmacoepidemiology of JAK inhibitors in chronic immune-mediated skin diseases: implications for precision therapy and medication safety
Source: Front Pharmacol. 2026 Mar 19;17:1738089. doi: 10.3389/fphar.2026.1738089 (PMC13044065; doi:10.3389/fphar.2026.1738089)
Supplement: Supplementary file 1 [file Supplementaryfile1.zip › Table s3.XLSX]

## Sheet: Sheet1
GWAS_ID	probeID	Gene	topSNP	b_SMR	se_SMR	p_SMR	p_HEIDI	nsnp_HEIDI	ProbeChr	Probe_bp	topSNP_chr	topSNP_bp	A1	A2	Freq	b_GWAS	se_GWAS	p_GWAS	b_eQTL	se_eQTL	p_eQTL	lo_ci	up_ci	or_SMR	or_lci95_SMR	or_uci95_SMR	topSNP_F
finngen_R11_I9_PULMEMB	ENSG00000105397	TYK2	rs280497	-0.0579386	0.107825	0.591034			19	10461209	19	10464687	G	A	0.641865	-0.00738201	0.013689	0.589703	0.127411	0.0200284	1.99751e-10	-0.269276	0.153398	0.943708	0.763933	1.16579	40.4689
ieu-b-4959	ENSG00000105397	TYK2	rs280497	0.00586566	0.00377938	0.120658			19	10461209	19	10464687	G	A	0.641865	0.000848867	0.000534918	0.11	0.144718	0.0194457	9.90423e-14	-0.00154192	0.0132732	1.00588	0.998459	1.01336	55.3857
ieu-b-4954	ENSG00000105397	TYK2	rs280497	0.00174972	0.00155684	0.261059			19	10461209	19	10464687	G	A	0.641865	0.000222934	0.000195239	0.25	0.127411	0.0200284	1.99751e-10	-0.00130169	0.00480113	1.00175	0.998699	1.00481	40.4689
ukb-r2-22137	ENSG00000105397	TYK2	rs280497	-0.00271232	0.00272342	0.319288			19	10461209	19	10464687	G	A	0.641865	-0.000345579	0.000342715	0.313285	0.127411	0.0200284	1.99751e-10	-0.00805022	0.00262558	0.997291	0.991982	1.00263	40.4689
ukb-r2-L40	ENSG00000105397	TYK2	rs280497	-0.00190719	0.000652502	0.00346798	0.465488	3	19	10461209	19	10464687	G	A	0.641865	-0.000276005	8.68411e-05	0.00148163	0.144718	0.0194457	9.90423e-14	-0.00318609	-0.000628286	0.998095	0.996819	0.999372	55.3857
finn-b-L12_PSORIASIS	ENSG00000105397	TYK2	rs280497	-0.634337	0.177306	0.000346716			19	10461209	19	10464687	G	A	0.641865	-0.0918	0.0225	4.458e-05	0.144718	0.0194457	9.90423e-14	-0.981857	-0.286817	0.530287	0.374615	0.750649	55.3857
ukb-a-115	ENSG00000105397	TYK2	rs280497	-0.00029588	0.000286669	0.302011	0.773019	3	19	10461209	19	10464687	G	A	0.641865	-4.28192e-05	4.10853e-05	0.297319	0.144718	0.0194457	9.90423e-14	-0.000857751	0.000265991	0.999704	0.999143	1.00027	55.3857
