# Supplementary material for: Genetic pharmacoepidemiology of JAK inhibitors in chronic immune-mediated skin diseases: implications for precision therapy and medication safety
Source: Front Pharmacol. 2026 Mar 19;17:1738089. doi: 10.3389/fphar.2026.1738089 (PMC13044065; doi:10.3389/fphar.2026.1738089)
Supplement: Supplementary file 1 [file Supplementaryfile1.zip › Table s4.XLSX]

## Sheet: Sheet1
Gene	GWAS_ID	Unnamed: 0	coloc_res$summary
TYK2	ukb-r2-L40	nsnps	1943
TYK2	ukb-r2-L40	PP.H0.abf	1.115e-162
TYK2	ukb-r2-L40	PP.H1.abf	0.62747
TYK2	ukb-r2-L40	PP.H2.abf	2.50532e-163
TYK2	ukb-r2-L40	PP.H3.abf	0.140756
TYK2	ukb-r2-L40	PP.H4.abf	0.231774
JAK3	ukb-r2-L50	nsnps	667
JAK3	ukb-r2-L50	PP.H0.abf	0.00236913
JAK3	ukb-r2-L50	PP.H1.abf	0.816532
JAK3	ukb-r2-L50	PP.H2.abf	0.000156665
JAK3	ukb-r2-L50	PP.H3.abf	0.0538682
JAK3	ukb-r2-L50	PP.H4.abf	0.127074
JAK2	ukb-r2-22137	nsnps	2025
JAK2	ukb-r2-22137	PP.H0.abf	8.43437e-134
JAK2	ukb-r2-22137	PP.H1.abf	0.672334
JAK2	ukb-r2-22137	PP.H2.abf	1.85965e-134
JAK2	ukb-r2-22137	PP.H3.abf	0.14806
JAK2	ukb-r2-22137	PP.H4.abf	0.179606
JAK2	ieu-b-4959	nsnps	1854
JAK2	ieu-b-4959	PP.H0.abf	1.05817e-133
JAK2	ieu-b-4959	PP.H1.abf	0.843506
JAK2	ieu-b-4959	PP.H2.abf	1.44355e-134
JAK2	ieu-b-4959	PP.H3.abf	0.115029
JAK2	ieu-b-4959	PP.H4.abf	0.0414652
JAK2	finngen_R11_I9_PULMEMB	nsnps	2021
JAK2	finngen_R11_I9_PULMEMB	PP.H0.abf	1.17175e-133
JAK2	finngen_R11_I9_PULMEMB	PP.H1.abf	0.934041
JAK2	finngen_R11_I9_PULMEMB	PP.H2.abf	7.24048e-135
JAK2	finngen_R11_I9_PULMEMB	PP.H3.abf	0.0577082
JAK2	finngen_R11_I9_PULMEMB	PP.H4.abf	0.00825116
TYK2	ukb-r2-LUNG_CANCER	nsnps	1943
TYK2	ukb-r2-LUNG_CANCER	PP.H0.abf	1.41002e-162
TYK2	ukb-r2-LUNG_CANCER	PP.H1.abf	0.793493
TYK2	ukb-r2-LUNG_CANCER	PP.H2.abf	2.73116e-163
TYK2	ukb-r2-LUNG_CANCER	PP.H3.abf	0.153644
TYK2	ukb-r2-LUNG_CANCER	PP.H4.abf	0.0528635
TYK2	finngen_R11_I9_PULMEMB	nsnps	2082
TYK2	finngen_R11_I9_PULMEMB	PP.H0.abf	2.26915e-163
TYK2	finngen_R11_I9_PULMEMB	PP.H1.abf	0.127697
TYK2	finngen_R11_I9_PULMEMB	PP.H2.abf	1.54785e-162
TYK2	finngen_R11_I9_PULMEMB	PP.H3.abf	0.871055
TYK2	finngen_R11_I9_PULMEMB	PP.H4.abf	0.00124789
